# Supplementary material for: Systems genomics study reveals expression quantitative trait loci, regulator genes and pathways associated with boar taint in pigs
Source: PLoS One. 2018 Feb 13;13(2):e0192673. doi: 10.1371/journal.pone.0192673 (PMC5811030; doi:10.1371/journal.pone.0192673)
Supplement: S2 File — Result table obtained from analysis of eQTLs with significant (FDR < 0.05) association with the summarised estimated breeding values of skatole and human nose scores. (XLS) [file pone.0192673.s002.xls]

## Sheet: liver_cis_eQTLS_FDR0.05
tissue	type	snps	gene	beta	statistic	pvalue	FDR	genechr	s1	s2	rs	change	snpchr	snppos	snpname	mean	distance	ensembl	fdrTrait	fdrExp	GOterm
liver	cis	MARC0082230	ARMC7	-13.8701	-3.78633	0.000450337	0.0454616	12	6126601	6145548	rs81265837	A/G	12	6136945	MARC0082230	6.13607e+06	-870.5	ENSSSCG00000017214	9.25e-06	0.00581	molecular_function
liver	cis	ASGA0052617	ARMC7	-13.8701	-3.78633	0.000450337	0.0454616	12	6126601	6145548	rs81435284	A/G	12	6229056	ASGA0052617	6.13607e+06	-92981.5	ENSSSCG00000017214	9.25e-06	0.00581	molecular_function
liver	cis	H3GA0043049	UROS	16.3977	3.87363	0.000344803	0.0380988	14	146730878	146760491	rs80892090	T/G	14	146042948	H3GA0043049	1.46746e+08	702736	ENSSSCG00000010742	0.0024	0.0391	biological_process
liver	cis	MARC0028391	ZNF662	50.9707	3.80682	0.000423081	0.0438133	13	29006897	29015443	rs80822699	A/G	13	29059372	MARC0028391	29011170	-48202	ENSSSCG00000011292	0.0024	0.00125	organelle
liver	cis	ALGA0069171	ZNF662	50.9707	3.80682	0.000423081	0.0438133	13	29006897	29015443	rs81444147	T/G	13	29217131	ALGA0069171	29011170	-205961	ENSSSCG00000011292	0.0024	0.00125	organelle
liver	cis	ALGA0117863	ZNF662	50.9707	3.80682	0.000423081	0.0438133	13	29006897	29015443	rs81347708	A/G	13	29422191	ALGA0117863	29011170	-411021	ENSSSCG00000011292	0.0024	0.00125	organelle
liver	cis	ASGA0056869	ZNF662	50.2311	3.76566	0.00047956	0.047238	13	29006897	29015443	rs81444056	T/C	13	28850877	ASGA0056869	29011170	160293	ENSSSCG00000011292	0.0024	0.00142	organelle
liver	cis	ASGA0104982	BAIAP2	-21.5452	-6.17318	1.72665e-07	0.000117397	12	1516513	1572531	rs81305046	A/G	12	1656436	ASGA0104982	1544522	-111914	ENSSSCG00000017142	0.00241	1.48e-05	cell morphogenesis
liver	cis	ALGA0064320	BAIAP2	-21.5452	-6.17318	1.72665e-07	0.000117397	12	1516513	1572531	rs81438833	T/C	12	1949462	ALGA0064320	1544522	-404940	ENSSSCG00000017142	0.00241	1.48e-05	cell morphogenesis
liver	cis	ASGA0052479	BAIAP2	-21.5452	-6.17318	1.72665e-07	0.000117397	12	1516513	1572531	rs81439307	T/C	12	2097504	ASGA0052479	1544522	-552982	ENSSSCG00000017142	0.00241	1.48e-05	cell morphogenesis
liver	cis	H3GA0032997	BAIAP2	-21.5452	-6.17318	1.72665e-07	0.000117397	12	1516513	1572531	rs81440749	A/G	12	2553605	H3GA0032997	1544522	-1009083	ENSSSCG00000017142	0.00241	1.48e-05	cell morphogenesis
liver	cis	MARC0011390	FAM198A	47.6403	3.96212	0.000262395	0.0318895	13	29168963	29181610	rs81268762	A/G	13	28196209	MARC0011390	2.91753e+07	979078	ENSSSCG00000011294	0.00315	0.000158	organelle
liver	cis	ASGA0023262	ENSSSCG00000024047	71.4944	4.81342	1.70763e-05	0.00432484	4	138672479	138675055	rs80871264	A/G	4	138325752	ASGA0023262	138673767	348015	ENSSSCG00000024047	0.00563	5.07e-05	NA
liver	cis	ASGA0052581	TEN1	-22.1564	-4.14497	0.00014813	0.0213549	12	5386515	5399934	rs81433762	A/G	12	5154794	ASGA0052581	5.39322e+06	238430	ENSSSCG00000017194	0.00563	0.00099	biosynthetic process
liver	cis	H3GA0033051	TEN1	-22.1564	-4.14497	0.00014813	0.0213549	12	5386515	5399934	rs81434107	A/G	12	5209911	H3GA0033051	5.39322e+06	183314	ENSSSCG00000017194	0.00563	0.00099	biosynthetic process
liver	cis	ASGA0026573	ENSSSCG00000020732	-17.5268	-4.88023	1.36921e-05	0.00369582	5	89581274	89594766	rs80878429	A/G	5	88953654	ASGA0026573	89588020	634366	ENSSSCG00000020732	0.00677	0.00204	NA
liver	cis	ASGA0056940	ZNF662	49.0462	3.8244	0.000400958	0.0421784	13	29006897	29015443	rs81444193	T/G	13	29811499	ASGA0056940	29011170	-800329	ENSSSCG00000011292	0.0083	0.00163	organelle
liver	cis	ASGA0006805	ENSSSCG00000005474	46.1131	8.06052	2.81479e-10	8.40839e-07	1	284447110	284451960	rs81351832	A/C	1	284235344	ASGA0006805	284449535	214191	ENSSSCG00000005474	0.00947	1.36e-06	NA
liver	cis	MARC0000560	ZNF662	44.5364	3.84749	0.000373598	0.0402311	13	29006897	29015443	rs80905121	A/G	13	29017248	MARC0000560	29011170	-6078	ENSSSCG00000011292	0.0112	0.0012	organelle
liver	cis	ASGA0071803	NEB	-47.0681	-5.57864	1.31237e-06	0.000607023	15	156931032	157035322	rs81456636	T/C	15	156955591	ASGA0071803	156983177	27586	ENSSSCG00000016397	0.0127	2.84e-06	extracellular region
liver	cis	H3GA0055340	HEXDC	-18.3475	-5.60489	1.20045e-06	0.00056618	12	63401	75003	rs81311681	T/C	12	79502	H3GA0055340	69202	-10300	ENSSSCG00000017128	0.0131	2.17e-07	molecular_function
liver	cis	M1GA0015685	HEXDC	-18.3475	-5.60489	1.20045e-06	0.00056618	12	63401	75003	rs81434341	A/G	12	384380	M1GA0015685	69202	-315178	ENSSSCG00000017128	0.0131	2.17e-07	molecular_function
liver	cis	MARC0091258	HEXDC	-18.3475	-5.60489	1.20045e-06	0.00056618	12	63401	75003	rs81271924	T/C	12	463662	MARC0091258	69202	-394460	ENSSSCG00000017128	0.0131	2.17e-07	molecular_function
liver	cis	MARC0016748	ATP13A3	-8.84092	-4.09492	0.000173392	0.0238707	13	140888272	141023097	rs81286188	T/C	13	141708688	MARC0016748	1.40956e+08	-753004	ENSSSCG00000011825	0.0139	0.00298	biological_process
liver	cis	MARC0016748	LSG1	-8.67746	-3.90492	0.00031315	0.0356364	13	141225232	141253596	rs81286188	T/C	13	141708688	MARC0016748	141239414	-469274	ENSSSCG00000011825	0.0139	0.00298	biological_process
liver	cis	ALGA0082723	BUB3	11.8415	3.95775	0.000265973	0.032058	14	144290016	144302218	rs80871231	A/G	14	145149673	ALGA0082723	144296117	-853556	ENSSSCG00000010726	0.0149	0.00258	molecular_function
liver	cis	ALGA0082723	ACADSB	25.6472	3.81092	0.000417809	0.0434606	14	144174274	144190924	rs80871231	A/G	14	145149673	ALGA0082723	144182599	-967074	ENSSSCG00000010726	0.0149	0.00258	molecular_function
liver	cis	ALGA0009355	ENSSSCG00000005474	-37.6666	-4.90115	1.27753e-05	0.00355958	1	284447110	284451960	rs80799070	T/C	1	284194467	ALGA0009355	284449535	255068	ENSSSCG00000005474	0.0159	0.000562	NA
liver	cis	MARC0070476	ENSSSCG00000020732	16.4729	4.37019	7.23445e-05	0.0127872	5	89581274	89594766	rs81257157	T/C	5	88819927	MARC0070476	89588020	768093	ENSSSCG00000020732	0.0161	0.00275	NA
liver	cis	MARC0058228	GSTA4	25.0448	4.17995	0.000132641	0.0199146	7	134379974	134400509	rs80957762	A/C	7	134388813	MARC0058228	1.3439e+08	1428.5	ENSSSCG00000002627	0.0161	0.00673	molecular_function
liver	cis	MARC0058228	ICK	-8.9047	-3.90341	0.000314606	0.0356384	7	134402665	134440540	rs80957762	A/C	7	134388813	MARC0058228	1.34422e+08	32789.5	ENSSSCG00000002627	0.0161	0.00673	ion binding
liver	cis	MARC0013397	HEXDC	-17.2533	-5.09947	6.60069e-06	0.00215859	12	63401	75003	rs81283210	A/G	12	209210	MARC0013397	69202	-140008	ENSSSCG00000017128	0.0169	5.97e-07	molecular_function
liver	cis	ASGA0090558	ATP13A3	-9.63539	-4.5729	3.75669e-05	0.00781543	13	140888272	141023097	rs81308910	A/G	13	140769675	ASGA0090558	1.40956e+08	186010	ENSSSCG00000011825	0.0169	0.00182	biological_process
liver	cis	ALGA0123800	ENSSSCG00000005474	31.7944	4.41235	6.31754e-05	0.011648	1	284447110	284451960	rs81323247	T/C	1	284998024	ALGA0123800	284449535	-548489	ENSSSCG00000005474	0.0169	0.000512	NA
liver	cis	ASGA0090981	ENSSSCG00000020732	19.8073	5.92532	4.02992e-07	0.000235483	5	89581274	89594766	rs81475536	T/C	5	89645922	ASGA0090981	89588020	-57902	ENSSSCG00000020732	0.018	2.78e-05	NA
liver	cis	H3GA0004300	ENSSSCG00000005474	-40.9069	-5.83715	5.44489e-07	0.000292493	1	284447110	284451960	rs80810121	T/C	1	283667732	H3GA0004300	284449535	781803	ENSSSCG00000005474	0.018	0.000185	NA
liver	cis	MARC0075453	TEX33	-23.0094	-4.36114	7.44763e-05	0.0130231	5	8367742	8375527	rs80908329	T/C	5	8372949	MARC0075453	8.37163e+06	-1314.5	ENSSSCG00000000142	0.018	0.00142	NA
liver	cis	MARC0039716	INTS2	12.6909	4.32103	8.46877e-05	0.0144297	12	37757017	37869840	rs81233143	T/C	12	38358087	MARC0039716	3.78134e+07	-544658	ENSSSCG00000017673	0.018	0.0144	nucleus
liver	cis	ALGA0037564	CPT2	15.5269	4.06885	0.000188156	0.0253968	6	146702081	146774794	rs81393630	T/C	6	146719366	ALGA0037564	1.46738e+08	19071.5	ENSSSCG00000003851	0.018	0.0172	transmembrane transport
liver	cis	MARC0075453	FOXRED2	-17.9506	-3.7598	0.000488161	0.0477915	5	8916285	8937001	rs80908329	T/C	5	8372949	MARC0075453	8926643	553694	ENSSSCG00000000142	0.018	0.00142	intracellular
liver	cis	M1GA0021598	ANK1	34.8194	4.68828	2.57716e-05	0.00588138	17	12182620	12419338	rs81467407	A/G	17	13184778	M1GA0021598	12300979	-883799	ENSSSCG00000007022	0.0201	7.34e-05	structural molecule activity
liver	cis	ALGA0122021	ATP13A3	-8.75067	-4.23827	0.000110253	0.0176106	13	140888272	141023097	rs81309447	A/G	13	141856996	ALGA0122021	1.40956e+08	-901312	ENSSSCG00000011825	0.0201	0.00249	biological_process
liver	cis	H3GA0056086	ATP13A3	-7.6985	-3.83125	0.000392645	0.0415856	13	140888272	141023097	rs81478384	T/G	13	140150111	H3GA0056086	1.40956e+08	805574	ENSSSCG00000011825	0.0201	0.00447	biological_process
liver	cis	ASGA0104081	ATP13A3	-7.6985	-3.83125	0.000392645	0.0415856	13	140888272	141023097	rs81303987	A/C	13	140308510	ASGA0104081	1.40956e+08	647174	ENSSSCG00000011825	0.0201	0.00447	biological_process
liver	cis	ASGA0031783	ENSSSCG00000001134	58.6977	6.33538	9.90834e-08	7.53859e-05	7	22089319	22089699	rs80959610	A/G	7	22240376	ASGA0031783	22089509	-150867	ENSSSCG00000001134	0.0218	6.04e-05	NA
liver	cis	H3GA0042355	ENSSSCG00000029075	40.6307	8.55455	5.45122e-11	2.16198e-07	14	134049152	134096543	rs80947338	T/C	14	134746477	H3GA0042355	1.34073e+08	-673630	ENSSSCG00000025800	0.0223	1.12e-08	NA
liver	cis	H3GA0042355	ENSSSCG00000025800	27.0775	8.3249	1.16592e-10	4.15723e-07	14	133941045	134028246	rs80947338	T/C	14	134746477	H3GA0042355	1.33985e+08	-761832	ENSSSCG00000025800	0.0223	1.12e-08	NA
liver	cis	ALGA0050315	TMEM41B	-12.2638	-6.84533	1.72864e-08	1.9311e-05	9	240073	266213	rs81411161	A/G	9	552465	ALGA0050315	253143	-299322	ENSSSCG00000014579	0.0223	1.76e-05	biological_process
liver	cis	H3GA0055546	TMEM41B	-12.2638	-6.84533	1.72864e-08	1.9311e-05	9	240073	266213	rs81313669	A/G	9	688635	H3GA0055546	253143	-435492	ENSSSCG00000014579	0.0223	1.76e-05	biological_process
liver	cis	DIAS0000667	TMEM41B	-12.2638	-6.84533	1.72864e-08	1.9311e-05	9	240073	266213	rs339471111	A/G	9	934473	DIAS0000667	253143	-681330	ENSSSCG00000014579	0.0223	1.76e-05	biological_process
liver	cis	INRA0007125	ENSSSCG00000005474	-41.0027	-6.72251	2.63142e-08	2.72504e-05	1	284447110	284451960	rs322387609	T/G	1	283729185	INRA0007125	284449535	720350	ENSSSCG00000005474	0.0223	2.65e-06	NA
liver	cis	H3GA0042355	ENSSSCG00000010634	-23.9545	-6.70711	2.77379e-08	2.77767e-05	14	133772113	133787488	rs80947338	T/C	14	134746477	H3GA0042355	1.3378e+08	-966676	ENSSSCG00000025800	0.0223	1.12e-08	NA
liver	cis	ALGA0085309	DDHD2	-10.7071	-6.12362	2.04581e-07	0.000133806	15	55414565	55455195	rs80948551	T/C	15	55993215	ALGA0085309	55434880	-558335	ENSSSCG00000015818	0.0223	9.62e-05	molecular_function
liver	cis	MARC0059955	ENSSSCG00000001228	47.7847	4.98955	9.52476e-06	0.00284528	7	24655720	24659039	rs80785244	A/G	7	24223914	MARC0059955	2.46574e+07	433466	ENSSSCG00000001228	0.0223	0.0276	NA
liver	cis	ALGA0050315	ST5	20.689	4.97975	9.84053e-06	0.00289781	9	682482	772807	rs81411161	A/G	9	552465	ALGA0050315	727644	175180	ENSSSCG00000014579	0.0223	1.76e-05	biological_process
liver	cis	H3GA0055546	ST5	20.689	4.97975	9.84053e-06	0.00289781	9	682482	772807	rs81313669	A/G	9	688635	H3GA0055546	727644	39009.5	ENSSSCG00000014579	0.0223	1.76e-05	biological_process
liver	cis	DIAS0000667	ST5	20.689	4.97975	9.84053e-06	0.00289781	9	682482	772807	rs339471111	A/G	9	934473	DIAS0000667	727644	-206828	ENSSSCG00000014579	0.0223	1.76e-05	biological_process
liver	cis	H3GA0004287	ENSSSCG00000005474	33.0952	4.73375	2.2199e-05	0.00531062	1	284447110	284451960	rs80937820	T/C	1	283530486	H3GA0004287	284449535	919049	ENSSSCG00000005474	0.0223	0.000712	NA
liver	cis	MARC0059955	ENSSSCG00000001397	40.2513	4.69527	2.51872e-05	0.00579459	7	24704564	24708270	rs80785244	A/G	7	24223914	MARC0059955	24706417	482503	ENSSSCG00000001228	0.0223	0.0276	NA
liver	cis	M1GA0024424	CYP4A22	-31.9465	-4.47251	5.20288e-05	0.0101114	6	152012736	152187414	rs81334915	T/G	6	151100865	M1GA0024424	152100075	999210	ENSSSCG00000003891	0.0223	0.00101	cellular_component
liver	cis	ASGA0098091	CYP4A22	-31.9465	-4.47251	5.20288e-05	0.0101114	6	152012736	152187414	rs81318225	T/C	6	151111404	ASGA0098091	152100075	988671	ENSSSCG00000003891	0.0223	0.00101	cellular_component
liver	cis	ASGA0001422	NUP43	-10.17	-4.24379	0.000108336	0.0173938	1	18577606	18591615	rs81349456	A/G	1	19312605	ASGA0001422	1.85846e+07	-727994	ENSSSCG00000004105	0.0223	0.00205	cellular protein modification process
liver	cis	ASGA0001419	NUP43	-10.17	-4.24379	0.000108336	0.0173938	1	18577606	18591615	rs81349443	T/C	1	19356435	ASGA0001419	1.85846e+07	-771824	ENSSSCG00000004105	0.0223	0.00205	cellular protein modification process
liver	cis	MARC0104032	KLHDC4	15.4967	4.20633	0.000122016	0.0188437	6	1750798	1760656	rs81281153	A/G	6	2042904	MARC0104032	1755727	-287177	ENSSSCG00000002652	0.0223	0.00395	molecular_function
liver	cis	M1GA0027173	KLHDC4	15.4967	4.20633	0.000122016	0.0188437	6	1750798	1760656	rs81304945	T/C	6	2048664	M1GA0027173	1755727	-292937	ENSSSCG00000002652	0.0223	0.00395	molecular_function
liver	cis	ASGA0001356	NUP43	-10.0725	-4.17907	0.00013301	0.0199146	1	18577606	18591615	rs80944555	A/T	1	17967946	ASGA0001356	1.85846e+07	616664	ENSSSCG00000004105	0.0223	0.00199	cellular protein modification process
liver	cis	ASGA0001363	NUP43	-10.0725	-4.17907	0.00013301	0.0199146	1	18577606	18591615	rs81349123	T/C	1	18150850	ASGA0001363	1.85846e+07	433760	ENSSSCG00000004105	0.0223	0.00199	cellular protein modification process
liver	cis	H3GA0000982	NUP43	-10.0725	-4.17907	0.00013301	0.0199146	1	18577606	18591615	rs81349236	A/G	1	18662634	H3GA0000982	1.85846e+07	-78023.5	ENSSSCG00000004105	0.0223	0.00199	cellular protein modification process
liver	cis	ASGA0001391	NUP43	-10.0725	-4.17907	0.00013301	0.0199146	1	18577606	18591615	rs80855596	T/C	1	18818908	ASGA0001391	1.85846e+07	-234298	ENSSSCG00000004105	0.0223	0.00199	cellular protein modification process
liver	cis	MARC0059955	GABBR1	13.5105	4.07533	0.000184377	0.0249228	7	25210913	25240202	rs80785244	A/G	7	24223914	MARC0059955	2.52256e+07	1.00164e+06	ENSSSCG00000001228	0.0223	0.0276	biological_process
liver	cis	ASGA0030357	CCDC30	-12.7606	-3.94291	0.000278479	0.0330158	6	156246761	156329909	rs81257829	T/C	6	155441353	ASGA0030357	156288335	846982	ENSSSCG00000003965	0.0223	0.00154	organelle
liver	cis	MARC0058939	TNC	35.275	3.92333	0.000295853	0.0343175	1	286732772	286813962	rs80966155	A/G	1	285733007	MARC0058939	286773367	1040360	ENSSSCG00000005494	0.0223	0.0114	molecular_function
liver	cis	ALGA0047327	TLR1	-13.4254	-3.91303	0.000305412	0.035077	8	31627788	31635628	rs81399142	T/C	8	31226499	ALGA0047327	31631708	405209	ENSSSCG00000026583	0.0223	0.0191	signal transducer activity
liver	cis	ALGA0050315	ENSSSCG00000022059	15.3458	3.89217	0.00032569	0.0363968	9	949880	952540	rs81411161	A/G	9	552465	ALGA0050315	951210	398745	ENSSSCG00000014579	0.0223	1.76e-05	NA
liver	cis	H3GA0055546	ENSSSCG00000022059	15.3458	3.89217	0.00032569	0.0363968	9	949880	952540	rs81313669	A/G	9	688635	H3GA0055546	951210	262575	ENSSSCG00000014579	0.0223	1.76e-05	NA
liver	cis	DIAS0000667	ENSSSCG00000022059	15.3458	3.89217	0.00032569	0.0363968	9	949880	952540	rs339471111	A/G	9	934473	DIAS0000667	951210	16737	ENSSSCG00000014579	0.0223	1.76e-05	NA
liver	cis	H3GA0052864	ENSSSCG00000031039	-34.5927	-3.87569	0.000342628	0.0378809	2	157908466	157913262	rs81335254	A/G	2	157010448	H3GA0052864	157910864	900416	ENSSSCG00000031039	0.0223	0.00281	NA
liver	cis	MARC0058939	ENSSSCG00000026492	21.9522	3.86528	0.000353765	0.0387673	1	286604311	286608866	rs80966155	A/G	1	285733007	MARC0058939	2.86607e+08	873582	ENSSSCG00000005494	0.0223	0.0114	NA
liver	cis	ALGA0093131	SFRP1	-28.6079	-7.19829	5.18199e-09	8.54818e-06	17	11790234	11878618	rs81467455	T/C	17	12203316	ALGA0093131	11834426	-368890	ENSSSCG00000025822	0.0234	3.98e-06	cellular_component
liver	cis	MARC0011622	TMEM41B	-11.99	-6.6345	3.55654e-08	3.24977e-05	9	240073	266213	rs81270995	T/C	9	21708	MARC0011622	253143	231435	ENSSSCG00000014579	0.0234	2.3e-05	biological_process
liver	cis	ALGA0050350	TMEM41B	-11.99	-6.6345	3.55654e-08	3.24977e-05	9	240073	266213	rs81411123	A/G	9	304418	ALGA0050350	253143	-51275	ENSSSCG00000014579	0.0234	2.3e-05	biological_process
liver	cis	M1GA0026290	TMEM41B	-11.99	-6.6345	3.55654e-08	3.24977e-05	9	240073	266213	rs81477176	T/C	9	974310	M1GA0026290	253143	-721167	ENSSSCG00000014579	0.0234	2.3e-05	biological_process
liver	cis	ALGA0093131	ANK1	34.7361	4.88625	1.3422e-05	0.00365244	17	12182620	12419338	rs81467455	T/C	17	12203316	ALGA0093131	12300979	97663	ENSSSCG00000025822	0.0234	3.98e-06	structural molecule activity
liver	cis	MARC0011622	ST5	20.1055	4.81753	1.68462e-05	0.00427238	9	682482	772807	rs81270995	T/C	9	21708	MARC0011622	727644	705936	ENSSSCG00000014579	0.0234	2.3e-05	biological_process
liver	cis	ALGA0050350	ST5	20.1055	4.81753	1.68462e-05	0.00427238	9	682482	772807	rs81411123	A/G	9	304418	ALGA0050350	727644	423226	ENSSSCG00000014579	0.0234	2.3e-05	biological_process
liver	cis	M1GA0026290	ST5	20.1055	4.81753	1.68462e-05	0.00427238	9	682482	772807	rs81477176	T/C	9	974310	M1GA0026290	727644	-246666	ENSSSCG00000014579	0.0234	2.3e-05	biological_process
liver	cis	ALGA0106762	DDHD2	9.96394	4.81923	1.67516e-05	0.00427238	15	55414565	55455195	rs81478951	A/G	15	55818346	ALGA0106762	55434880	-383466	ENSSSCG00000015818	0.024	0.000565	molecular_function
liver	cis	MARC0017341	RIMKLA	20.6595	4.63677	3.05031e-05	0.00670506	6	156335506	156349627	rs81286457	T/C	6	155982054	MARC0017341	1.56343e+08	360512	ENSSSCG00000003968	0.0248	4.67e-05	ion binding
liver	cis	MARC0065165	ENSSSCG00000029075	26.8468	4.56092	3.90602e-05	0.00806309	14	134049152	134096543	rs80830287	T/C	14	134425345	MARC0065165	1.34073e+08	-352498	ENSSSCG00000025800	0.0248	0.00133	NA
liver	cis	ASGA0016439	FAM49A	13.3389	4.45998	5.41794e-05	0.0103688	3	129216701	129316886	rs81377192	A/G	3	128988657	ASGA0016439	1.29267e+08	278136	ENSSSCG00000008617	0.0248	0.00914	intracellular
liver	cis	ALGA0021329	FAM49A	13.3389	4.45998	5.41794e-05	0.0103688	3	129216701	129316886	rs81377208	T/C	3	129063098	ALGA0021329	1.29267e+08	203696	ENSSSCG00000008617	0.0248	0.00914	intracellular
liver	cis	MARC0065165	ENSSSCG00000025800	17.2194	4.25308	0.000105183	0.0170789	14	133941045	134028246	rs80830287	T/C	14	134425345	MARC0065165	1.33985e+08	-440700	ENSSSCG00000025800	0.0248	0.00133	NA
liver	cis	MARC0065165	ENSSSCG00000010634	-16.2643	-4.07438	0.000184928	0.0249792	14	133772113	133787488	rs80830287	T/C	14	134425345	MARC0065165	1.3378e+08	-645544	ENSSSCG00000025800	0.0248	0.00133	NA
liver	cis	ASGA0098932	CCDC30	-12.8048	-3.85752	0.000362289	0.0394233	6	156246761	156329909	rs81319301	T/C	6	156211132	ASGA0098932	156288335	77203	ENSSSCG00000003965	0.0248	0.00202	organelle
liver	cis	MARC0100762	CCDC30	-12.8048	-3.85752	0.000362289	0.0394233	6	156246761	156329909	rs81279037	A/G	6	156285129	MARC0100762	156288335	3206	ENSSSCG00000003965	0.0248	0.00202	organelle
liver	cis	ALGA0054952	ENSSSCG00000015520	-32.5561	-3.84605	0.000375253	0.0403627	9	132017348	132017503	rs81416472	A/G	9	131561944	ALGA0054952	1.32017e+08	455482	ENSSSCG00000015520	0.0248	4.46e-05	NA
liver	cis	ALGA0081277	GSTO1	71.6457	4.29481	9.20884e-05	0.0152855	14	125160574	125165977	rs80840041	A/C	14	125779879	ALGA0081277	1.25163e+08	-616604	ENSSSCG00000010610	0.0253	0.00033	extracellular space
liver	cis	H3GA0004293	ENSSSCG00000005474	-39.2381	-5.33688	2.97387e-06	0.00115009	1	284447110	284451960	rs80957825	A/G	1	283594245	H3GA0004293	284449535	855290	ENSSSCG00000005474	0.027	0.000319	NA
liver	cis	ALGA0009321	ENSSSCG00000005474	-39.2381	-5.33688	2.97387e-06	0.00115009	1	284447110	284451960	rs80820181	T/G	1	283781777	ALGA0009321	284449535	667758	ENSSSCG00000005474	0.027	0.000319	NA
liver	cis	ASGA0094950	ENSSSCG00000024047	94.5475	11.8877	1.76462e-15	2.19288e-11	4	138672479	138675055	rs80916120	A/C	4	138291253	ASGA0094950	138673767	382514	ENSSSCG00000024047	0.0276	2.66e-11	NA
liver	cis	ASGA0023287	ENSSSCG00000024047	94.5475	11.8877	1.76462e-15	2.19288e-11	4	138672479	138675055	rs80919384	T/C	4	138545201	ASGA0023287	138673767	128566	ENSSSCG00000024047	0.0276	2.66e-11	NA
liver	cis	INRA0017701	ENSSSCG00000024047	94.5475	11.8877	1.76462e-15	2.19288e-11	4	138672479	138675055	rs337275357	A/G	4	138814055	INRA0017701	138673767	-140288	ENSSSCG00000024047	0.0276	2.66e-11	NA
liver	cis	ALGA0112324	ZNF185	-53.272	-6.71859	2.66689e-08	2.74652e-05	X	141414894	141458759	rs81479582	T/C	X	140471268	ALGA0112324	1.41437e+08	965558	ENSSSCG00000012759	0.0276	2.98e-05	molecular_function
liver	cis	ASGA0094950	ENSSSCG00000022090	-25.847	-4.31773	8.55847e-05	0.014503	4	138808248	138810824	rs80916120	A/C	4	138291253	ASGA0094950	138809536	518283	ENSSSCG00000024047	0.0276	2.66e-11	NA
liver	cis	ASGA0023287	ENSSSCG00000022090	-25.847	-4.31773	8.55847e-05	0.014503	4	138808248	138810824	rs80919384	T/C	4	138545201	ASGA0023287	138809536	264335	ENSSSCG00000024047	0.0276	2.66e-11	NA
liver	cis	INRA0017701	ENSSSCG00000022090	-25.847	-4.31773	8.55847e-05	0.014503	4	138808248	138810824	rs337275357	A/G	4	138814055	INRA0017701	138809536	-4519	ENSSSCG00000024047	0.0276	2.66e-11	NA
liver	cis	INRA0038774	AOC2	-31.8334	-4.43296	5.91157e-05	0.0109755	12	20236896	20241867	rs327709564	A/G	12	20865946	INRA0038774	2.02394e+07	-626564	ENSSSCG00000017384	0.0278	0.00343	ion binding
liver	cis	MARC0051692	DMAC1	99.1654	9.35945	3.96662e-12	2.24059e-08	1	239641566	239643734	rs81242440	T/C	1	239139595	MARC0051692	239642650	503055	ENSSSCG00000005196	0.0294	8.19e-14	cytoplasm
liver	cis	ASGA0005698	DMAC1	99.1654	9.35945	3.96662e-12	2.24059e-08	1	239641566	239643734	rs80922101	A/G	1	239330887	ASGA0005698	239642650	311763	ENSSSCG00000005196	0.0294	8.19e-14	cytoplasm
liver	cis	MARC0051692	ENSSSCG00000022796	-74.3118	-8.07414	2.6894e-10	8.35525e-07	1	239697128	239699690	rs81242440	T/C	1	239139595	MARC0051692	239698409	558814	ENSSSCG00000005196	0.0294	8.19e-14	NA
liver	cis	ASGA0005698	ENSSSCG00000022796	-74.3118	-8.07414	2.6894e-10	8.35525e-07	1	239697128	239699690	rs80922101	A/G	1	239330887	ASGA0005698	239698409	367522	ENSSSCG00000005196	0.0294	8.19e-14	NA
liver	cis	MARC0029665	HEXDC	18.2053	6.02457	2.87081e-07	0.000177195	12	63401	75003	rs80864895	A/G	12	698127	MARC0029665	69202	-628925	ENSSSCG00000017142	0.0294	4.49e-05	molecular_function
liver	cis	MARC0048672	MAPT	18.6547	5.39388	2.45343e-06	0.00101403	12	17123471	17172747	rs81238764	A/G	12	17733364	MARC0048672	17148109	-585255	ENSSSCG00000017311	0.0294	0.00179	growth
liver	cis	MARC0029665	BAIAP2	-20.4447	-5.23248	4.22621e-06	0.00151206	12	1516513	1572531	rs80864895	A/G	12	698127	MARC0029665	1544522	846395	ENSSSCG00000017142	0.0294	4.49e-05	cell morphogenesis
liver	cis	ASGA0084331	BAIAP2	-20.4447	-5.23248	4.22621e-06	0.00151206	12	1516513	1572531	rs81342651	A/C	12	1169606	ASGA0084331	1544522	374916	ENSSSCG00000017142	0.0294	4.49e-05	cell morphogenesis
liver	cis	ASGA0084474	RIMKLA	22.2873	5.17018	5.20916e-06	0.00176226	6	156335506	156349627	rs81343511	A/C	6	156664538	ASGA0084474	1.56343e+08	-321972	ENSSSCG00000003968	0.0301	1.66e-05	ion binding
liver	cis	ASGA0023226	ENSSSCG00000024047	93.089	10.9089	3.17818e-14	2.82108e-10	4	138672479	138675055	rs80948915	A/G	4	138123252	ASGA0023226	138673767	550515	ENSSSCG00000024047	0.0302	2.48e-10	NA
liver	cis	ALGA0054972	ENSSSCG00000015520	-37.6086	-5.08686	6.88489e-06	0.00223364	9	132017348	132017503	rs81416498	A/G	9	131957271	ALGA0054972	1.32017e+08	60154.5	ENSSSCG00000015520	0.0302	2.84e-06	NA
liver	cis	ASGA0023226	ENSSSCG00000022090	-25.9209	-4.29497	9.20399e-05	0.0152855	4	138808248	138810824	rs80948915	A/G	4	138123252	ASGA0023226	138809536	686284	ENSSSCG00000024047	0.0302	2.48e-10	NA
liver	cis	ASGA0030351	RIMKLA	19.2871	4.41286	6.30714e-05	0.0116404	6	156335506	156349627	rs81394420	A/G	6	155463113	ASGA0030351	1.56343e+08	879454	ENSSSCG00000003968	0.0306	7.72e-05	ion binding
liver	cis	H3GA0029772	GOLM1	-22.5451	-6.83816	1.77152e-08	1.9311e-05	10	33164075	33261135	rs81422929	T/C	10	32793925	H3GA0029772	33212605	418680	ENSSSCG00000010955	0.0317	1.95e-06	molecular_function
liver	cis	MARC0033894	SCMH1	44.5817	7.18726	5.38041e-09	8.79763e-06	6	157208711	157237058	rs81227933	A/G	6	157146213	MARC0033894	1.57223e+08	76671.5	ENSSSCG00000003971	0.0319	0.000279	intracellular
liver	cis	ALGA0115609	ENSSSCG00000021940	96.0309	5.43594	2.12831e-06	0.000901648	6	139902194	139929805	rs80930172	A/G	6	140397044	ALGA0115609	1.39916e+08	-481044	ENSSSCG00000021940	0.0319	7.03e-05	NA
liver	cis	ALGA0037290	ENSSSCG00000021940	96.0309	5.43594	2.12831e-06	0.000901648	6	139902194	139929805	rs81392919	T/G	6	140591679	ALGA0037290	1.39916e+08	-675680	ENSSSCG00000021940	0.0319	7.03e-05	NA
liver	cis	ASGA0104182	SNORA18	16.783	4.83783	1.57536e-05	0.00406722	9	29685341	29685471	rs81304105	T/C	9	30319497	ASGA0104182	29685406	-634091	ENSSSCG00000018225	0.0319	0.0489	NA
liver	cis	ALGA0115609	ENSSSCG00000003824	69.1039	4.73842	2.18605e-05	0.00524439	6	139867650	139892000	rs80930172	A/G	6	140397044	ALGA0115609	139879825	-517219	ENSSSCG00000021940	0.0319	7.03e-05	NA
liver	cis	ALGA0037290	ENSSSCG00000003824	69.1039	4.73842	2.18605e-05	0.00524439	6	139867650	139892000	rs81392919	T/G	6	140591679	ALGA0037290	139879825	-711854	ENSSSCG00000021940	0.0319	7.03e-05	NA
liver	cis	ALGA0081671	ENSSSCG00000025800	28.8672	9.25579	5.53629e-12	2.86663e-08	14	133941045	134028246	rs80906401	A/C	14	133783308	ALGA0081671	1.33985e+08	201338	ENSSSCG00000025800	0.0322	6.26e-09	NA
liver	cis	ALGA0081671	ENSSSCG00000029075	42.0044	8.7467	2.89747e-11	1.35025e-07	14	134049152	134096543	rs80906401	A/C	14	133783308	ALGA0081671	1.34073e+08	289540	ENSSSCG00000025800	0.0322	6.26e-09	NA
liver	cis	ALGA0081671	ENSSSCG00000010634	-25.3708	-7.17418	5.62556e-09	9.1185e-06	14	133772113	133787488	rs80906401	A/C	14	133783308	ALGA0081671	1.3378e+08	-3507.5	ENSSSCG00000025800	0.0322	6.26e-09	NA
liver	cis	H3GA0028170	ENSSSCG00000015520	-40.3048	-5.84435	5.31272e-07	0.000287495	9	132017348	132017503	rs81416475	A/G	9	131537509	H3GA0028170	1.32017e+08	479916	ENSSSCG00000015520	0.0322	1.96e-06	NA
liver	cis	ALGA0020993	FNDC4	-22.8247	-3.99341	0.000238102	0.0300903	3	118790387	118794251	rs81376189	A/G	3	119227298	ALGA0020993	118792319	-434979	ENSSSCG00000029305	0.0346	0.0172	cell
liver	cis	ALGA0121521	ENSSSCG00000014844	20.2602	3.91228	0.000306117	0.0351363	9	10123736	10150312	rs81329137	T/C	9	9302499	ALGA0121521	10137024	834525	ENSSSCG00000014844	0.0347	0.0029	NA
liver	cis	ASGA0102392	KLHDC4	19.9212	7.12057	6.75324e-09	1.06023e-05	6	1750798	1760656	rs81323702	T/C	6	1666280	ASGA0102392	1755727	89447	ENSSSCG00000002652	0.0359	0.00041	molecular_function
liver	cis	ASGA0106407	PAQR7	-35.7836	-3.98215	0.000246578	0.0306882	6	76874370	76881068	rs81475790	T/C	6	76929882	ASGA0106407	76877719	-52163	ENSSSCG00000003551	0.0359	0.0198	signal transducer activity
liver	cis	ASGA0105570	ENSSSCG00000024778	-49.9546	-5.03035	8.31441e-06	0.00256333	6	151929629	152153725	rs81305717	A/C	6	152208520	ASGA0105570	152041677	-166843	ENSSSCG00000024778	0.0391	2.3e-05	NA
liver	cis	DIAS0001745	MTIF2	8.30654	4.53113	4.30293e-05	0.00874681	3	90740359	90772801	rs55619176	A/G	3	91190315	DIAS0001745	90756580	-433735	ENSSSCG00000008404	0.0391	0.00234	GTPase activity
liver	cis	MARC0091371	ENSSSCG00000014393	-11.6613	-4.35549	7.58394e-05	0.0132367	2	149805752	149817596	rs81271682	T/C	2	150294007	MARC0091371	149811674	-482333	ENSSSCG00000014393	0.0394	0.0248	NA
liver	cis	MARC0091371	RNF14	-11.5822	-4.12708	0.000156721	0.0222733	2	149776430	149797096	rs81271682	T/C	2	150294007	MARC0091371	149786763	-507244	ENSSSCG00000014393	0.0394	0.0248	molecular_function
liver	cis	ASGA0102917	AP5Z1	-18.5554	-4.13916	0.000150871	0.0215336	3	4281221	4293277	rs81324319	A/C	3	3709765	ASGA0102917	4287249	577484	ENSSSCG00000007577	0.0399	0.00131	transport
liver	cis	MARC0045458	AP5Z1	-18.5554	-4.13916	0.000150871	0.0215336	3	4281221	4293277	rs81237965	T/C	3	4343766	MARC0045458	4287249	-56517	ENSSSCG00000007577	0.0399	0.00131	transport
liver	cis	ASGA0067289	HTRA1	-13.526	-4.12649	0.000157009	0.0222733	14	143497174	143558530	rs80990547	A/G	14	143102976	ASGA0067289	143527852	424876	ENSSSCG00000010703	0.0415	0.0179	extracellular space
liver	cis	ASGA0056667	PLCD1	-11.9935	-3.73829	0.000521059	0.0499114	13	24826388	24847862	rs80803537	A/G	13	25332001	ASGA0056667	24837125	-494876	ENSSSCG00000027550	0.0415	0.013	extracellular space
liver	cis	ALGA0111288	C1orf21	23.464	4.60627	3.36965e-05	0.00722804	9	137972543	138217904	rs81339697	T/G	9	137503284	ALGA0111288	1.38095e+08	591940	ENSSSCG00000015565	0.0419	0.00366	molecular_function
liver	cis	ASGA0066225	GSTO1	103.125	12.4499	3.54606e-16	6.00909e-12	14	125160574	125165977	rs80944071	T/G	14	124353052	ASGA0066225	1.25163e+08	810224	ENSSSCG00000010610	0.0427	2.87e-12	extracellular space
liver	cis	ASGA0082293	ENSSSCG00000009059	-22.3959	-4.24991	0.00010625	0.0172221	8	92874698	92878708	rs81330612	A/G	8	92363688	ASGA0082293	92876703	513015	ENSSSCG00000009059	0.0427	0.00484	NA
liver	cis	ALGA0000848	TMEM242	-7.38516	-3.75201	0.000499836	0.0486447	1	11703720	11756311	rs81355245	A/C	1	10903449	ALGA0000848	1.173e+07	826566	ENSSSCG00000004063	0.0427	0.000158	cellular_component
liver	cis	ASGA0106004	ENSSSCG00000029150	25.233	7.89248	4.94452e-10	1.31668e-06	1	248680702	248828200	rs81306257	T/C	1	248775184	ASGA0106004	248754451	-20733	ENSSSCG00000029150	0.0444	1.03e-06	NA
liver	cis	ASGA0094341	ENSSSCG00000029150	25.233	7.89248	4.94452e-10	1.31668e-06	1	248680702	248828200	rs81224794	T/G	1	248797015	ASGA0094341	248754451	-42564	ENSSSCG00000029150	0.0444	1.03e-06	NA
liver	cis	ALGA0018428	CARHSP1	-17.1733	-4.29941	9.07447e-05	0.0151842	3	34775137	34780863	rs81368929	A/G	3	33818991	ALGA0018428	34778000	959009	ENSSSCG00000026710	0.0444	0.0123	cellular_component
liver	cis	ASGA0014192	CARHSP1	-17.1733	-4.29941	9.07447e-05	0.0151842	3	34775137	34780863	rs81368980	A/C	3	34076984	ASGA0014192	34778000	701016	ENSSSCG00000026710	0.0444	0.0123	cellular_component
liver	cis	MARC0032162	PRMT9	10.8409	4.16675	0.000138292	0.0204265	8	86168454	86193134	rs81227003	A/G	8	85771292	MARC0032162	86180794	409502	ENSSSCG00000009030	0.0444	0.0115	cellular nitrogen compound metabolic process
liver	cis	M1GA0019379	CPXM2	-26.368	-4.01724	0.00022108	0.0284325	14	144881645	145010683	rs80899210	T/C	14	144121677	M1GA0019379	144946164	824487	ENSSSCG00000010728	0.0444	0.00109	extracellular space
liver	cis	ALGA0012949	BBOX1	-14.4356	-3.93574	0.000284724	0.0333333	2	35864281	35883381	rs81357050	T/G	2	35162112	ALGA0012949	35873831	711719	ENSSSCG00000013337	0.0444	0.00173	biological_process
liver	cis	ALGA0012951	BBOX1	-14.4356	-3.93574	0.000284724	0.0333333	2	35864281	35883381	rs81357053	A/G	2	35174364	ALGA0012951	35873831	699467	ENSSSCG00000013337	0.0444	0.00173	biological_process
liver	cis	ASGA0105617	BBOX1	-14.4356	-3.93574	0.000284724	0.0333333	2	35864281	35883381	rs81305789	A/C	2	35411285	ASGA0105617	35873831	462546	ENSSSCG00000013337	0.0444	0.00173	biological_process
liver	cis	ALGA0033299	ENSSSCG00000020732	23.6398	6.59857	4.02221e-08	3.58735e-05	5	89581274	89594766	rs81385967	A/G	5	89428041	ALGA0033299	89588020	159979	ENSSSCG00000020732	0.045	1.76e-05	NA
liver	cis	H3GA0056067	ENSSSCG00000020732	23.6398	6.59857	4.02221e-08	3.58735e-05	5	89581274	89594766	rs81319660	T/C	5	89724208	H3GA0056067	89588020	-136188	ENSSSCG00000020732	0.045	1.76e-05	NA
liver	cis	ALGA0112279	NAALADL1	-16.6608	-4.58671	3.59151e-05	0.00753291	2	6259685	6269977	rs81340851	T/C	2	6434314	ALGA0112279	6264831	-169483	ENSSSCG00000013010	0.045	0.00182	molecular_function
liver	cis	ASGA0008803	NAALADL1	-16.6608	-4.58671	3.59151e-05	0.00753291	2	6259685	6269977	rs81212188	A/G	2	6896015	ASGA0008803	6264831	-631184	ENSSSCG00000013010	0.045	0.00182	molecular_function
liver	cis	M1GA0002528	NAALADL1	-16.6608	-4.58671	3.59151e-05	0.00753291	2	6259685	6269977	rs81359616	T/C	2	7177524	M1GA0002528	6264831	-912693	ENSSSCG00000013010	0.045	0.00182	molecular_function
liver	cis	H3GA0005831	NAALADL1	-16.6608	-4.58671	3.59151e-05	0.00753291	2	6259685	6269977	rs81359658	T/C	2	7190662	H3GA0005831	6264831	-925831	ENSSSCG00000013010	0.045	0.00182	molecular_function
liver	cis	H3GA0027318	ENSSSCG00000024215	27.2946	4.04047	0.000205618	0.0269725	9	53419236	53492824	rs81410787	A/G	9	52792189	H3GA0027318	53456030	663841	ENSSSCG00000024215	0.0494	0.00081	NA
liver	cis	ASGA0038543	APBB2	9.25217	3.78708	0.000449318	0.0454202	8	33236639	33426848	rs81399452	T/C	8	33261085	ASGA0038543	3.33317e+07	70658.5	ENSSSCG00000022168	0.0498	0.00428	molecular_function
liver	cis	ASGA0023202	ENSSSCG00000024047	72.9938	6.93667	1.26506e-08	1.66065e-05	4	138672479	138675055	rs81380844	T/C	4	137691079	ASGA0023202	138673767	982688	ENSSSCG00000024047	0.0499	8.36e-05	NA
liver	cis	H3GA0056153	KLHDC4	19.0827	6.8163	1.90906e-08	2.06893e-05	6	1750798	1760656	rs81320759	A/C	6	2568290	H3GA0056153	1755727	-812563	ENSSSCG00000002652	0.0499	0.000269	molecular_function
liver	cis	ASGA0027947	CES1	83.9456	6.63753	3.51991e-08	3.24977e-05	6	27325086	27350417	rs81395038	T/C	6	27487825	ASGA0027947	2.73378e+07	-150074	ENSSSCG00000002825	0.0499	6.37e-05	intracellular
liver	cis	ASGA0027947	ENSSSCG00000002826	52.986	5.13413	5.87802e-06	0.00196201	6	27276811	27380644	rs81395038	T/C	6	27487825	ASGA0027947	2.73287e+07	-159098	ENSSSCG00000002825	0.0499	6.37e-05	NA
liver	cis	MARC0089203	ENSSSCG00000014393	-12.4285	-4.38506	6.89721e-05	0.0123071	2	149805752	149817596	rs81270867	T/G	2	150320761	MARC0089203	149811674	-509087	ENSSSCG00000014393	0.0499	0.024	NA
liver	cis	MARC0089203	RNF14	-12.5891	-4.2696	9.97952e-05	0.0163316	2	149776430	149797096	rs81270867	T/G	2	150320761	MARC0089203	149786763	-533998	ENSSSCG00000014393	0.0499	0.024	molecular_function
liver	cis	H3GA0038839	ENSSSCG00000009663	9.73504	4.01827	0.00022037	0.0284325	14	12210504	12231392	rs80945681	T/G	14	11219988	H3GA0038839	12220948	1000960	ENSSSCG00000009663	0.0499	0.0156	NA
liver	cis	INRA0054430	BCAS1	29.7277	5.74449	7.46692e-07	0.000384493	17	61649516	61820053	rs330773844	T/C	17	60830750	INRA0054430	6.17348e+07	904034	ENSSSCG00000007485	0.05	0.000426	extracellular region
liver	cis	ASGA0077752	BCAS1	29.7277	5.74449	7.46692e-07	0.000384493	17	61649516	61820053	rs80919623	T/C	17	60933924	ASGA0077752	6.17348e+07	800860	ENSSSCG00000007485	0.05	0.000426	extracellular region
liver	cis	DRGA0017500	CAST	-14.3517	-5.67722	9.38819e-07	0.000462962	2	106934106	107128389	rs328830923	T/C	2	106921556	DRGA0017500	1.07031e+08	109692	ENSSSCG00000014170	0.05	0.000161	enzyme regulator activity
liver	cis	ALGA0071935	ENSSSCG00000011817	8.67289	5.03581	8.1643e-06	0.00254066	13	138043701	138080419	rs80810385	A/G	13	137841013	ALGA0071935	138062060	221047	ENSSSCG00000011817	0.05	0.0137	NA
liver	cis	ALGA0086046	MAP3K20	-29.6668	-4.74266	2.1558e-05	0.00518517	15	88505944	88690361	rs81453703	A/G	15	88150182	ALGA0086046	8.85982e+07	447970	ENSSSCG00000015960	0.05	0.0012	intracellular
liver	cis	ALGA0086059	MAP3K20	-29.6668	-4.74266	2.1558e-05	0.00518517	15	88505944	88690361	rs80971086	T/C	15	88228455	ALGA0086059	8.85982e+07	369698	ENSSSCG00000015960	0.05	0.0012	intracellular
liver	trans	ASGA0023262	ENSSSCG00000004066	-25.2287	-7.13977	6.32548e-09	0.00608378	GL893219.2	54061	84375	rs80871264	A/G	4	138325752	ASGA0023262	69218	138256534	ENSSSCG00000004066	0.00409	0.000894	NA
liver	trans	ALGA0082723	ENSSSCG00000010844	-49.5311	-6.2276	1.43318e-07	0.0461474	10	14057448	14059955	rs80871231	A/G	14	145149673	ALGA0082723	1.40587e+07	1.31091e+08	ENSSSCG00000010844	0.0073	4.95e-05	NA
liver	trans	ASGA0005397	ATP5J2-PTCD1	12.9579	6.21852	1.47844e-07	0.0462101	3	6683311	6697333	rs80976916	T/C	1	202021384	ASGA0005397	6690322	195331062	ENSSSCG00000007622	0.0073	0.00305	NA
liver	trans	H3GA0003428	ATP5J2-PTCD1	12.9579	6.21852	1.47844e-07	0.0462101	3	6683311	6697333	rs80979802	T/G	1	205649387	H3GA0003428	6690322	198959065	ENSSSCG00000007622	0.0073	0.00305	NA
liver	trans	ALGA0007304	ATP5J2-PTCD1	12.9579	6.21852	1.47844e-07	0.0462101	3	6683311	6697333	rs80899215	T/C	1	206367140	ALGA0007304	6690322	199676818	ENSSSCG00000007622	0.0073	0.00305	NA
liver	trans	ASGA0005465	ATP5J2-PTCD1	12.9579	6.21852	1.47844e-07	0.0462101	3	6683311	6697333	rs81349873	A/G	1	208051940	ASGA0005465	6690322	201361618	ENSSSCG00000007622	0.0073	0.00305	NA
liver	trans	ALGA0007352	ATP5J2-PTCD1	12.9579	6.21852	1.47844e-07	0.0462101	3	6683311	6697333	rs80805691	A/G	1	209462854	ALGA0007352	6690322	202772532	ENSSSCG00000007622	0.0073	0.00305	NA
liver	trans	DIAS0002224	ATP5J2-PTCD1	12.9579	6.21852	1.47844e-07	0.0462101	3	6683311	6697333	rs81218488	A/G	1	209735681	DIAS0002224	6690322	203045359	ENSSSCG00000007622	0.0073	0.00305	NA
liver	trans	ASGA0005489	ATP5J2-PTCD1	12.9579	6.21852	1.47844e-07	0.0462101	3	6683311	6697333	rs81349902	A/G	1	209927137	ASGA0005489	6690322	203236815	ENSSSCG00000007622	0.0073	0.00305	NA
liver	trans	MARC0051034	ATP5J2-PTCD1	12.9579	6.21852	1.47844e-07	0.0462101	3	6683311	6697333	rs81242015	T/G	1	210768216	MARC0051034	6690322	204077894	ENSSSCG00000007622	0.0073	0.00305	NA
liver	trans	H3GA0003524	ATP5J2-PTCD1	12.9579	6.21852	1.47844e-07	0.0462101	3	6683311	6697333	rs80968730	A/G	1	218227686	H3GA0003524	6690322	211537364	ENSSSCG00000007622	0.0073	0.00305	NA
liver	trans	MARC0073760	ATP5J2-PTCD1	12.9579	6.21852	1.47844e-07	0.0462101	3	6683311	6697333	rs81259252	A/G	1	219597712	MARC0073760	6690322	212907390	ENSSSCG00000007622	0.0073	0.00305	NA
liver	trans	INRA0005724	ATP5J2-PTCD1	12.9579	6.21852	1.47844e-07	0.0462101	3	6683311	6697333	rs325729300	A/G	1	221306643	INRA0005724	6690322	214616321	ENSSSCG00000007622	0.0073	0.00305	NA
liver	trans	MARC0039015	ATP5J2-PTCD1	12.9579	6.21852	1.47844e-07	0.0462101	3	6683311	6697333	rs80858034	T/C	1	225944274	MARC0039015	6690322	219253952	ENSSSCG00000007622	0.0073	0.00305	NA
liver	trans	ALGA0007583	ATP5J2-PTCD1	12.9579	6.21852	1.47844e-07	0.0462101	3	6683311	6697333	rs81350198	T/C	1	226188042	ALGA0007583	6690322	219497720	ENSSSCG00000007622	0.0073	0.00305	NA
liver	trans	ALGA0007561	ATP5J2-PTCD1	12.9579	6.21852	1.47844e-07	0.0462101	3	6683311	6697333	rs80981665	T/C	99	0	ALGA0007561	6690322	6690322	ENSSSCG00000007622	0.0073	0.00305	NA
liver	trans	H3GA0042205	ENSSSCG00000025800	27.0253	7.64425	1.1412e-09	0.00164971	14	133941045	134028246	rs81449709	A/G	14	129537275	H3GA0042205	1.33985e+08	4.44737e+06	ENSSSCG00000025800	0.0114	2.65e-08	NA
liver	trans	ALGA0081394	ENSSSCG00000025800	27.0253	7.64425	1.1412e-09	0.00164971	14	133941045	134028246	rs80991448	A/G	14	129661988	ALGA0081394	1.33985e+08	4.32266e+06	ENSSSCG00000025800	0.0114	2.65e-08	NA
liver	trans	ALGA0081411	ENSSSCG00000025800	27.0253	7.64425	1.1412e-09	0.00164971	14	133941045	134028246	rs81449719	T/C	14	130329751	ALGA0081411	1.33985e+08	3.65489e+06	ENSSSCG00000025800	0.0114	2.65e-08	NA
liver	trans	ASGA0090981	ENSSSCG00000027020	58.6385	7.41861	2.45021e-09	0.00321336	GL894696.2	6029	24904	rs81475536	T/C	5	89645922	ASGA0090981	15466.5	8.96305e+07	ENSSSCG00000027020	0.0114	6.09e-09	NA
liver	trans	M1GA0021598	SFRP1	-27.7873	-6.38997	8.21836e-08	0.031729	17	11790234	11878618	rs81467407	A/G	17	13184778	M1GA0021598	11834426	1350352	ENSSSCG00000025822	0.0114	1e-05	cellular_component
liver	trans	DRGA0016543	SFRP1	-27.7873	-6.38997	8.21836e-08	0.031729	17	11790234	11878618	DRGA0016543	A/C	99	0	DRGA0016543	11834426	11834426	ENSSSCG00000025822	0.0114	1e-05	cellular_component
liver	trans	MARC0004021	STEAP4	-10.414	-6.3681	8.85765e-08	0.0334858	9	74983719	75005883	rs80844479	A/G	15	83314616	MARC0004021	74994801	8319815	ENSSSCG00000015299	0.0114	5.91e-05	extracellular region
liver	trans	ALGA0085859	STEAP4	-10.414	-6.3681	8.85765e-08	0.0334858	9	74983719	75005883	rs80983703	A/G	15	83426312	ALGA0085859	74994801	8431511	ENSSSCG00000015299	0.0114	5.91e-05	extracellular region
liver	trans	MARC0053168	STEAP4	-10.414	-6.3681	8.85765e-08	0.0334858	9	74983719	75005883	rs81244674	A/G	15	83639342	MARC0053168	74994801	8644541	ENSSSCG00000015299	0.0114	5.91e-05	extracellular region
liver	trans	ALGA0085877	STEAP4	-10.414	-6.3681	8.85765e-08	0.0334858	9	74983719	75005883	rs81453533	T/C	15	84109275	ALGA0085877	74994801	9114474	ENSSSCG00000015299	0.0114	5.91e-05	extracellular region
liver	trans	ALGA0050810	TMEM41B	-12.8464	-8.1663	1.9768e-10	0.000405504	9	240073	266213	rs81411057	A/G	9	5961665	ALGA0050810	253143	5708522	ENSSSCG00000014579	0.0123	5.38e-07	biological_process
liver	trans	ASGA0075426	SFRP1	-27.8009	-6.19135	1.62257e-07	0.0492848	17	11790234	11878618	rs80902135	T/C	17	10789252	ASGA0075426	11834426	1045174	ENSSSCG00000025822	0.021	5.69e-05	cellular_component
liver	trans	ALGA0112096	TMEM41B	-12.4235	-7.22623	4.71175e-09	0.00471961	9	240073	266213	rs81340622	T/C	9	2305353	ALGA0112096	253143	2052210	ENSSSCG00000014579	0.0227	3.93e-06	biological_process
liver	trans	H3GA0003690	DMAC1	95.9907	9.24318	5.76586e-12	2.32853e-05	1	239641566	239643734	rs80903386	T/C	1	243452002	H3GA0003690	239642650	3809352	ENSSSCG00000005196	0.0267	1.62e-14	cytoplasm
liver	trans	ASGA0005741	DMAC1	95.9907	9.24318	5.76586e-12	2.32853e-05	1	239641566	239643734	rs81350647	A/C	1	243665322	ASGA0005741	239642650	4022672	ENSSSCG00000005196	0.0267	1.62e-14	cytoplasm
liver	trans	ASGA0084629	DMAC1	95.9907	9.24318	5.76586e-12	2.32853e-05	1	239641566	239643734	rs80863776	A/G	1	243989929	ASGA0084629	239642650	4347279	ENSSSCG00000005196	0.0267	1.62e-14	cytoplasm
liver	trans	ALGA0102566	DMAC1	95.9907	9.24318	5.76586e-12	2.32853e-05	1	239641566	239643734	rs81329395	T/C	1	244735012	ALGA0102566	239642650	5092362	ENSSSCG00000005196	0.0267	1.62e-14	cytoplasm
liver	trans	H3GA0003690	ENSSSCG00000022796	-69.9348	-7.48324	1.96789e-09	0.00267743	1	239697128	239699690	rs80903386	T/C	1	243452002	H3GA0003690	239698409	3753593	ENSSSCG00000005196	0.0267	1.62e-14	NA
liver	trans	ASGA0005741	ENSSSCG00000022796	-69.9348	-7.48324	1.96789e-09	0.00267743	1	239697128	239699690	rs81350647	A/C	1	243665322	ASGA0005741	239698409	3966913	ENSSSCG00000005196	0.0267	1.62e-14	NA
liver	trans	ASGA0084629	ENSSSCG00000022796	-69.9348	-7.48324	1.96789e-09	0.00267743	1	239697128	239699690	rs80863776	A/G	1	243989929	ASGA0084629	239698409	4291520	ENSSSCG00000005196	0.0267	1.62e-14	NA
liver	trans	ALGA0102566	ENSSSCG00000022796	-69.9348	-7.48324	1.96789e-09	0.00267743	1	239697128	239699690	rs81329395	T/C	1	244735012	ALGA0102566	239698409	5036603	ENSSSCG00000005196	0.0267	1.62e-14	NA
liver	trans	H3GA0003690	ENSSSCG00000029150	25.1496	7.26837	4.08222e-09	0.00449295	1	248680702	248828200	rs80903386	T/C	1	243452002	H3GA0003690	248754451	5302449	ENSSSCG00000005196	0.0267	1.62e-14	NA
liver	trans	ASGA0005741	ENSSSCG00000029150	25.1496	7.26837	4.08222e-09	0.00449295	1	248680702	248828200	rs81350647	A/C	1	243665322	ASGA0005741	248754451	5089129	ENSSSCG00000005196	0.0267	1.62e-14	NA
liver	trans	ASGA0084629	ENSSSCG00000029150	25.1496	7.26837	4.08222e-09	0.00449295	1	248680702	248828200	rs80863776	A/G	1	243989929	ASGA0084629	248754451	4764522	ENSSSCG00000005196	0.0267	1.62e-14	NA
liver	trans	ALGA0102566	ENSSSCG00000029150	25.1496	7.26837	4.08222e-09	0.00449295	1	248680702	248828200	rs81329395	T/C	1	244735012	ALGA0102566	248754451	4019439	ENSSSCG00000005196	0.0267	1.62e-14	NA
liver	trans	MARC0089121	DMAC1	99.1654	9.35945	3.96662e-12	1.71051e-05	1	239641566	239643734	rs81270198	A/C	1	241103971	MARC0089121	239642650	1461321	ENSSSCG00000005196	0.027	1.62e-14	cytoplasm
liver	trans	H3GA0003677	DMAC1	99.1654	9.35945	3.96662e-12	1.71051e-05	1	239641566	239643734	rs80829340	T/C	1	242387153	H3GA0003677	239642650	2744503	ENSSSCG00000005196	0.027	1.62e-14	cytoplasm
liver	trans	MARC0089121	ENSSSCG00000022796	-74.3118	-8.07414	2.6894e-10	0.000503123	1	239697128	239699690	rs81270198	A/C	1	241103971	MARC0089121	239698409	1405562	ENSSSCG00000005196	0.027	1.62e-14	NA
liver	trans	H3GA0003677	ENSSSCG00000022796	-74.3118	-8.07414	2.6894e-10	0.000503123	1	239697128	239699690	rs80829340	T/C	1	242387153	H3GA0003677	239698409	2688744	ENSSSCG00000005196	0.027	1.62e-14	NA
liver	trans	MARC0051692	ENSSSCG00000029150	24.4115	6.45568	6.56178e-08	0.0267116	1	248680702	248828200	rs81242440	T/C	1	239139595	MARC0051692	248754451	9614856	ENSSSCG00000029150	0.027	3.86e-06	NA
liver	trans	ASGA0005698	ENSSSCG00000029150	24.4115	6.45568	6.56178e-08	0.0267116	1	248680702	248828200	rs80922101	A/G	1	239330887	ASGA0005698	248754451	9423564	ENSSSCG00000029150	0.027	3.86e-06	NA
liver	trans	MARC0089121	ENSSSCG00000029150	24.4115	6.45568	6.56178e-08	0.0267116	1	248680702	248828200	rs81270198	A/C	1	241103971	MARC0089121	248754451	7650480	ENSSSCG00000005196	0.027	1.62e-14	NA
liver	trans	H3GA0003677	ENSSSCG00000029150	24.4115	6.45568	6.56178e-08	0.0267116	1	248680702	248828200	rs80829340	T/C	1	242387153	H3GA0003677	248754451	6367298	ENSSSCG00000005196	0.027	1.62e-14	NA
liver	trans	ALGA0053892	PON3	59.1065	11.693	3.10488e-15	4.15766e-08	9	82185786	82194448	rs81413466	T/C	9	83820283	ALGA0053892	82190117	1630166	ENSSSCG00000029515	0.0285	2.52e-11	molecular_function
liver	trans	ALGA0053913	PON3	59.1065	11.693	3.10488e-15	4.15766e-08	9	82185786	82194448	rs81413517	A/G	9	84538517	ALGA0053913	82190117	2348400	ENSSSCG00000029515	0.0285	2.52e-11	molecular_function
liver	trans	INRA0046765	GSTO1	99.3756	11.5353	4.92513e-15	6.26535e-08	14	125160574	125165977	rs329238986	T/C	14	123626978	INRA0046765	1.25163e+08	1.5363e+06	ENSSSCG00000010610	0.0285	5.67e-13	extracellular space
liver	trans	ASGA0040905	TMEM41B	-12.7807	-6.41119	7.64212e-08	0.0299589	9	240073	266213	rs81408594	A/C	9	4231138	ASGA0040905	253143	3977995	ENSSSCG00000014579	0.038	8.38e-05	biological_process
liver	trans	MARC0069610	TMEM41B	-12.7807	-6.41119	7.64212e-08	0.0299589	9	240073	266213	rs81256448	A/G	9	4441319	MARC0069610	253143	4188176	ENSSSCG00000014579	0.038	8.38e-05	biological_process
liver	trans	MARC0091371	EEF1AKMT2	-24.709	-6.36748	8.87649e-08	0.0335073	14	145686773	145706024	rs81271682	T/C	2	150294007	MARC0091371	1.45696e+08	4.59761e+06	ENSSSCG00000023560	0.038	0.000895	molecular_function
liver	trans	ASGA0102917	C17orf62	-16.7694	-6.27048	1.23746e-07	0.0422038	12	75313	80357	rs81324319	A/C	3	3709765	ASGA0102917	77835	3631930	ENSSSCG00000017127	0.038	7.69e-06	cellular_component
liver	trans	MARC0045458	C17orf62	-16.7694	-6.27048	1.23746e-07	0.0422038	12	75313	80357	rs81237965	T/C	3	4343766	MARC0045458	77835	4265931	ENSSSCG00000017127	0.038	7.69e-06	cellular_component
liver	trans	ASGA0102917	DIAPH2	50.8458	6.20097	1.56997e-07	0.0481339	X	85891071	86317742	rs81324319	A/C	3	3709765	ASGA0102917	8.61044e+07	8.23946e+07	ENSSSCG00000017127	0.038	7.69e-06	reproduction
liver	trans	MARC0045458	DIAPH2	50.8458	6.20097	1.56997e-07	0.0481339	X	85891071	86317742	rs81237965	T/C	3	4343766	MARC0045458	8.61044e+07	8.17606e+07	ENSSSCG00000017127	0.038	7.69e-06	reproduction
liver	trans	ASGA0056667	ENSSSCG00000028299	-56.1252	-7.18197	5.47823e-09	0.00538143	GL896304.2	10965	21478	rs80803537	A/G	13	25332001	ASGA0056667	16221.5	2.53158e+07	ENSSSCG00000022737	0.0387	2.7e-07	NA
liver	trans	ASGA0056667	ENSSSCG00000022737	-47.818	-6.23666	1.38941e-07	0.0452622	GL896304.2	7389	8943	rs80803537	A/G	13	25332001	ASGA0056667	8166	25323835	ENSSSCG00000022737	0.0387	2.7e-07	NA
liver	trans	ALGA0081207	GSTO1	103.125	12.4499	3.54606e-16	8.20183e-09	14	125160574	125165977	rs80962742	A/G	14	124020336	ALGA0081207	1.25163e+08	1.14294e+06	ENSSSCG00000010610	0.0404	4.38e-13	extracellular space
liver	trans	ASGA0106004	DMAC1	88.6004	8.14753	2.10454e-10	0.000405504	1	239641566	239643734	rs81306257	T/C	1	248775184	ASGA0106004	239642650	9132534	ENSSSCG00000005196	0.0415	3.37e-10	cytoplasm
liver	trans	ASGA0094341	DMAC1	88.6004	8.14753	2.10454e-10	0.000405504	1	239641566	239643734	rs81224794	T/G	1	248797015	ASGA0094341	239642650	9154365	ENSSSCG00000005196	0.0415	3.37e-10	cytoplasm
liver	trans	ASGA0106004	ENSSSCG00000022796	-68.7713	-7.76489	7.59595e-10	0.00117185	1	239697128	239699690	rs81306257	T/C	1	248775184	ASGA0106004	239698409	9076775	ENSSSCG00000005196	0.0415	3.37e-10	NA
liver	trans	ASGA0094341	ENSSSCG00000022796	-68.7713	-7.76489	7.59595e-10	0.00117185	1	239697128	239699690	rs81224794	T/G	1	248797015	ASGA0094341	239698409	9098606	ENSSSCG00000005196	0.0415	3.37e-10	NA
liver	trans	ALGA0033299	ENSSSCG00000027020	75.029	10.4839	1.15893e-13	7.02047e-07	GL894696.2	6029	24904	rs81385967	A/G	5	89428041	ALGA0033299	15466.5	8.94126e+07	ENSSSCG00000027020	0.0432	9.6e-10	NA
liver	trans	H3GA0056067	ENSSSCG00000027020	75.029	10.4839	1.15893e-13	7.02047e-07	GL894696.2	6029	24904	rs81319660	T/C	5	89724208	H3GA0056067	15466.5	8.97087e+07	ENSSSCG00000027020	0.0432	9.6e-10	NA
liver	trans	H3GA0016994	ENSSSCG00000027020	73.9371	8.65355	3.9344e-11	0.000104178	GL894696.2	6029	24904	rs81385942	T/G	5	88873746	H3GA0016994	15466.5	8.88583e+07	ENSSSCG00000027020	0.0456	3.06e-07	NA
liver	trans	ASGA0083409	CD207	80.672	8.40945	8.80722e-11	0.000219683	GL894987.2	12708	18351	rs81337392	A/G	3	74543589	ASGA0083409	15529.5	7.45281e+07	ENSSSCG00000008319	0.0456	1.75e-13	cytoplasm
liver	trans	MARC0000956	CD207	80.672	8.40945	8.80722e-11	0.000219683	GL894987.2	12708	18351	rs81284421	T/C	3	74571851	MARC0000956	15529.5	7.45563e+07	ENSSSCG00000008319	0.0456	1.75e-13	cytoplasm
liver	trans	INRA0020207	ENSSSCG00000027020	69.8687	7.51492	1.76759e-09	0.00248463	GL894696.2	6029	24904	rs340078836	A/G	5	90206390	INRA0020207	15466.5	9.01909e+07	ENSSSCG00000027020	0.0456	8.11e-07	NA
liver	trans	ALGA0118805	ENSSSCG00000027020	69.8687	7.51492	1.76759e-09	0.00248463	GL894696.2	6029	24904	rs81325794	A/G	5	90388406	ALGA0118805	15466.5	9.03729e+07	ENSSSCG00000027020	0.0456	8.11e-07	NA
liver	trans	ALGA0029391	ENSSSCG00000024047	72.9938	6.93667	1.26506e-08	0.00952349	4	138672479	138675055	rs81380810	A/G	4	137602433	ALGA0029391	138673767	1071334	ENSSSCG00000024047	0.0456	2.6e-05	NA
liver	trans	ALGA0040052	BCKDHA	25.9805	6.89442	1.46153e-08	0.0107331	6	45273867	45292462	rs80917741	A/G	7	33032424	ALGA0040052	4.52832e+07	1.22507e+07	ENSSSCG00000028794	0.0456	1.12e-06	cellular_component
liver	trans	MARC0080097	TERF2	16.0249	6.51628	5.33174e-08	0.0238404	6	16552313	16578543	rs80927128	A/G	7	32851505	MARC0080097	16565428	16286077	ENSSSCG00000002762	0.0456	1.72e-05	nucleotidyltransferase activity
liver	trans	MARC0009481	CD207	-81.9044	-6.49963	5.64464e-08	0.0238797	GL894987.2	12708	18351	rs81257081	A/T	3	75394519	MARC0009481	15529.5	7.5379e+07	ENSSSCG00000008319	0.0456	2.52e-07	cytoplasm
liver	trans	MARC0104903	CYP2R1	18.5748	6.49837	5.66902e-08	0.0238797	2	47674500	47695270	rs81280890	T/C	2	49705481	MARC0104903	47684885	2020596	ENSSSCG00000013389	0.0456	3.24e-05	lipid metabolic process
liver	trans	ASGA0010359	CYP2R1	18.5748	6.49837	5.66902e-08	0.0238797	2	47674500	47695270	rs81358859	A/G	2	50058217	ASGA0010359	47684885	2373332	ENSSSCG00000013389	0.0456	3.24e-05	lipid metabolic process
liver	trans	MARC0095075	CYP2R1	18.5748	6.49837	5.66902e-08	0.0238797	2	47674500	47695270	rs81274627	A/G	2	50226694	MARC0095075	47684885	2541809	ENSSSCG00000013389	0.0456	3.24e-05	lipid metabolic process
liver	trans	ASGA0094162	CYP2R1	18.5748	6.49837	5.66902e-08	0.0238797	2	47674500	47695270	rs81313243	A/G	2	50426019	ASGA0094162	47684885	2741134	ENSSSCG00000013389	0.0456	3.24e-05	lipid metabolic process
liver	trans	H3GA0006772	CYP2R1	18.5748	6.49837	5.66902e-08	0.0238797	2	47674500	47695270	rs81358896	A/G	2	50664844	H3GA0006772	47684885	2979959	ENSSSCG00000013389	0.0456	3.24e-05	lipid metabolic process
liver	trans	M1GA0024860	CYP2R1	18.5748	6.49837	5.66902e-08	0.0238797	2	47674500	47695270	rs81342263	A/G	2	51003535	M1GA0024860	47684885	3318650	ENSSSCG00000013389	0.0456	3.24e-05	lipid metabolic process
liver	trans	ALGA0013696	CYP2R1	18.5748	6.49837	5.66902e-08	0.0238797	2	47674500	47695270	rs81358936	T/C	2	51244889	ALGA0013696	47684885	3560004	ENSSSCG00000013389	0.0456	3.24e-05	lipid metabolic process
liver	trans	MARC0051174	CYP2R1	18.5748	6.49837	5.66902e-08	0.0238797	2	47674500	47695270	rs81242336	A/C	2	53150488	MARC0051174	47684885	5465603	ENSSSCG00000013389	0.0456	3.24e-05	lipid metabolic process
liver	trans	ALGA0013980	CYP2R1	18.5748	6.49837	5.66902e-08	0.0238797	2	47674500	47695270	rs81359817	A/C	2	57408449	ALGA0013980	47684885	9723564	ENSSSCG00000013389	0.0456	3.24e-05	lipid metabolic process
liver	trans	ALGA0013976	CYP2R1	18.5748	6.49837	5.66902e-08	0.0238797	2	47674500	47695270	rs81359808	T/G	2	57528812	ALGA0013976	47684885	9843927	ENSSSCG00000013389	0.0456	3.24e-05	lipid metabolic process
liver	trans	ALGA0013950	CYP2R1	18.5748	6.49837	5.66902e-08	0.0238797	2	47674500	47695270	rs81359725	T/C	2	59741934	ALGA0013950	47684885	12057049	ENSSSCG00000013389	0.0456	3.24e-05	lipid metabolic process
liver	trans	ALGA0013767	CYP2R1	18.5748	6.49837	5.66902e-08	0.0238797	2	47674500	47695270	rs81359245	T/C	2	69103051	ALGA0013767	47684885	21418166	ENSSSCG00000013389	0.0456	3.24e-05	lipid metabolic process
liver	trans	MARC0107494	CYP2R1	18.5748	6.49837	5.66902e-08	0.0238797	2	47674500	47695270	rs80828993	A/C	99	0	MARC0107494	47684885	47684885	ENSSSCG00000013389	0.0456	3.24e-05	lipid metabolic process
liver	trans	MARC0009187	ENSSSCG00000023517	-54.1186	-6.38287	8.42075e-08	0.0323143	JH118875.1	118252	155348	rs81245282	A/G	4	20481337	MARC0009187	136800	20344537	ENSSSCG00000023517	0.0456	2.16e-07	NA
liver	trans	DRGA0004557	ENSSSCG00000023517	-54.1186	-6.38287	8.42075e-08	0.0323143	JH118875.1	118252	155348	DRGA0004557	A/G	99	0	DRGA0004557	136800	136800	ENSSSCG00000023517	0.0456	2.16e-07	NA
liver	trans	M1GA0010001	ENSSSCG00000001397	46.8848	6.3456	9.56734e-08	0.0355023	7	24704564	24708270	rs81000546	A/G	7	35814316	M1GA0010001	24706417	11107899	ENSSSCG00000001397	0.0456	0.000315	NA
liver	trans	ALGA0040052	ENSSSCG00000010549	24.7505	6.2044	1.55167e-07	0.0480271	14	120804242	120834261	rs80917741	A/G	7	33032424	ALGA0040052	1.20819e+08	8.77868e+07	ENSSSCG00000028794	0.0456	1.12e-06	NA
liver	trans	MARC0089203	EEF1AKMT2	-25.8307	-6.19572	1.59847e-07	0.04869	14	145686773	145706024	rs81270867	T/G	2	150320761	MARC0089203	1.45696e+08	4.62436e+06	ENSSSCG00000023560	0.0456	0.00112	molecular_function
liver	trans	ALGA0115455	CD207	-78.6127	-7.46316	2.10656e-09	0.00285085	GL894987.2	12708	18351	rs81344709	A/G	3	74097470	ALGA0115455	15529.5	7.40819e+07	ENSSSCG00000008319	0.0477	2.28e-11	cytoplasm
testis	cis	MARC0082230	ARMC7	-10.8829	-4.77878	1.99483e-05	0.00317973	12	6126601	6145548	rs81265837	A/G	12	6136945	MARC0082230	6.13607e+06	-870.5	ENSSSCG00000017214	4.78e-05	0.00683	molecular_function
testis	cis	ASGA0052617	ARMC7	-10.8829	-4.77878	1.99483e-05	0.00317973	12	6126601	6145548	rs81435284	A/G	12	6229056	ASGA0052617	6.13607e+06	-92981.5	ENSSSCG00000017214	4.78e-05	0.00683	molecular_function
testis	cis	MARC0018471	GTF2I	-13.9182	-4.99645	9.75552e-06	0.00180914	3	11444069	11530028	rs81286957	T/C	3	11054114	MARC0018471	1.1487e+07	432934	ENSSSCG00000007721	0.00287	0.0104	cytoplasm
testis	cis	H3GA0008684	GTF2I	-12.1327	-5.05397	8.06597e-06	0.00157217	3	11444069	11530028	rs81371954	T/C	3	11143547	H3GA0008684	1.1487e+07	343502	ENSSSCG00000007721	0.00591	0.0158	cytoplasm
testis	cis	MARC0027888	GTF2I	-9.82362	-3.54561	0.00094342	0.0496661	3	11444069	11530028	rs81223031	A/G	3	11786317	MARC0027888	1.1487e+07	-299268	ENSSSCG00000007721	0.00591	0.0117	cytoplasm
testis	cis	H3GA0043049	UROS	9.77302	5.47454	1.9845e-06	0.000516462	14	146730878	146760491	rs80892090	T/G	14	146042948	H3GA0043049	1.46746e+08	702736	ENSSSCG00000010742	0.00717	0.00241	biological_process
testis	cis	ALGA0069288	ENSSSCG00000025739	8.88198	4.79946	1.86435e-05	0.00303034	13	30479442	30493165	rs81444403	A/G	13	30873494	ALGA0069288	3.04863e+07	-387190	ENSSSCG00000025739	0.00779	8.61e-06	NA
testis	cis	ASGA0104982	NPTX1	20.1139	4.52201	4.59041e-05	0.00587275	12	1938599	1944323	rs81305046	A/G	12	1656436	ASGA0104982	1941461	285025	ENSSSCG00000017144	0.00779	0.00306	cell-cell signaling
testis	cis	ALGA0064320	NPTX1	20.1139	4.52201	4.59041e-05	0.00587275	12	1938599	1944323	rs81438833	T/C	12	1949462	ALGA0064320	1941461	-8001	ENSSSCG00000017144	0.00779	0.00306	cell-cell signaling
testis	cis	ASGA0052479	NPTX1	20.1139	4.52201	4.59041e-05	0.00587275	12	1938599	1944323	rs81439307	T/C	12	2097504	ASGA0052479	1941461	-156043	ENSSSCG00000017144	0.00779	0.00306	cell-cell signaling
testis	cis	H3GA0032997	NPTX1	20.1139	4.52201	4.59041e-05	0.00587275	12	1938599	1944323	rs81440749	A/G	12	2553605	H3GA0032997	1941461	-612144	ENSSSCG00000017144	0.00779	0.00306	cell-cell signaling
testis	cis	H3GA0033104	ARMC7	-7.69134	-3.97801	0.000255797	0.0209202	12	6126601	6145548	rs81435983	A/G	12	6484229	H3GA0033104	6.13607e+06	-348154	ENSSSCG00000017214	0.00779	0.0115	molecular_function
testis	cis	H3GA0056239	ARMC7	-7.69134	-3.97801	0.000255797	0.0209202	12	6126601	6145548	rs81321757	T/C	12	6627599	H3GA0056239	6.13607e+06	-491524	ENSSSCG00000017214	0.00779	0.0115	molecular_function
testis	cis	ASGA0104982	TEPSIN	-5.3782	-3.63917	0.000715092	0.0415571	12	1429427	1439241	rs81305046	A/G	12	1656436	ASGA0104982	1434334	-222102	ENSSSCG00000017144	0.00779	0.00306	molecular_function
testis	cis	ALGA0064320	TEPSIN	-5.3782	-3.63917	0.000715092	0.0415571	12	1429427	1439241	rs81438833	T/C	12	1949462	ALGA0064320	1434334	-515128	ENSSSCG00000017144	0.00779	0.00306	molecular_function
testis	cis	ASGA0052479	TEPSIN	-5.3782	-3.63917	0.000715092	0.0415571	12	1429427	1439241	rs81439307	T/C	12	2097504	ASGA0052479	1434334	-663170	ENSSSCG00000017144	0.00779	0.00306	molecular_function
testis	cis	MARC0023380	CCDC170	-12.5875	-4.60285	3.53577e-05	0.00489921	1	17070798	17164233	rs80814798	T/C	1	16221205	MARC0023380	1.71175e+07	896310	ENSSSCG00000004087	0.00927	0.000975	molecular_function
testis	cis	ASGA0001241	CCDC170	13.3035	4.59727	3.60023e-05	0.0049708	1	17070798	17164233	rs81348764	T/G	1	17143383	ASGA0001241	1.71175e+07	-25867.5	ENSSSCG00000004087	0.00927	0.000254	molecular_function
testis	cis	ASGA0023262	ENSSSCG00000024047	38.8168	4.32407	8.64813e-05	0.00943927	4	138672479	138675055	rs80871264	A/G	4	138325752	ASGA0023262	138673767	348015	ENSSSCG00000024047	0.00927	8.36e-05	NA
testis	cis	ALGA0001216	CCDC170	12.4433	3.97414	0.000258867	0.0210677	1	17070798	17164233	rs81348677	T/C	1	16618413	ALGA0001216	1.71175e+07	499102	ENSSSCG00000004087	0.00927	0.00122	molecular_function
testis	cis	ALGA0121036	CCDC170	12.4433	3.97414	0.000258867	0.0210677	1	17070798	17164233	rs81328558	A/G	1	16767735	ALGA0121036	1.71175e+07	349780	ENSSSCG00000004087	0.00927	0.00122	molecular_function
testis	cis	MARC0060446	SERPINA3	33.5106	5.30569	3.49235e-06	0.000815892	7	123094888	123101407	rs80982470	T/C	7	123326231	MARC0060446	1.23098e+08	-228084	ENSSSCG00000002486	0.0197	1.25e-05	lysosome
testis	cis	ASGA0038345	NWD2	-22.7622	-3.91231	0.000313104	0.0238485	8	30403815	30422795	rs81398873	A/G	8	30527396	ASGA0038345	30413305	-114091	ENSSSCG00000008770	0.0197	0.00691	NA
testis	cis	ALGA0001269	CCDC170	11.316	3.70832	0.000581529	0.0364116	1	17070798	17164233	rs80993397	A/G	1	17381072	ALGA0001269	1.71175e+07	-263556	ENSSSCG00000004087	0.0197	0.000914	molecular_function
testis	cis	ASGA0006805	SNX30	-24.4906	-8.73614	3.6293e-11	6.46497e-08	1	284234458	284358731	rs81351832	A/C	1	284235344	ASGA0006805	2.84297e+08	61250.5	ENSSSCG00000005471	0.0218	7.18e-11	cell
testis	cis	M1GA0000775	ESR1	13.7496	5.88353	5.00375e-07	0.000167214	1	16542368	16907255	rs80836463	T/C	1	16038746	M1GA0000775	1.67248e+07	686066	ENSSSCG00000025777	0.0218	9.58e-06	signal transducer activity
testis	cis	ASGA0001178	ESR1	13.7496	5.88353	5.00375e-07	0.000167214	1	16542368	16907255	rs81348579	T/C	1	16157836	ASGA0001178	1.67248e+07	566976	ENSSSCG00000025777	0.0218	9.58e-06	signal transducer activity
testis	cis	ASGA0001200	ESR1	13.1585	5.31496	3.38588e-06	0.000795006	1	16542368	16907255	rs81348614	T/C	1	16463222	ASGA0001200	1.67248e+07	261590	ENSSSCG00000025777	0.0218	6.08e-05	signal transducer activity
testis	cis	ALGA0057231	ENSSSCG00000028881	14.5058	4.72044	2.41328e-05	0.00367616	10	15304507	15386849	rs81420611	T/G	10	15433704	ALGA0057231	15345678	-88026	ENSSSCG00000028881	0.0218	0.0343	NA
testis	cis	MARC0002066	FBP2	25.7552	4.63669	3.16853e-05	0.00451665	10	31837905	31900686	rs81288871	T/C	10	30842570	MARC0002066	3.18693e+07	1.02673e+06	ENSSSCG00000010947	0.0218	8.42e-05	ion binding
testis	cis	SIRI0000697	FBP2	25.7552	4.63669	3.16853e-05	0.00451665	10	31837905	31900686	rs326112956	A/G	10	30844004	SIRI0000697	3.18693e+07	1.02529e+06	ENSSSCG00000010947	0.0218	8.42e-05	ion binding
testis	cis	M1GA0014011	FBP2	25.7552	4.63669	3.16853e-05	0.00451665	10	31837905	31900686	rs81422682	T/C	10	31513957	M1GA0014011	3.18693e+07	355338	ENSSSCG00000010947	0.0218	8.42e-05	ion binding
testis	cis	ASGA0071803	NEB	-17.1519	-4.58637	3.72947e-05	0.00509787	15	156931032	157035322	rs81456636	T/C	15	156955591	ASGA0071803	156983177	27586	ENSSSCG00000016397	0.0218	0.000438	extracellular region
testis	cis	ASGA0056940	ENSSSCG00000025739	8.21181	4.54522	4.25957e-05	0.00558642	13	30479442	30493165	rs81444193	T/G	13	29811499	ASGA0056940	3.04863e+07	674804	ENSSSCG00000025739	0.0218	2.59e-05	NA
testis	cis	ALGA0069228	ENSSSCG00000025739	8.21181	4.54522	4.25957e-05	0.00558642	13	30479442	30493165	rs81444258	A/G	13	30023501	ALGA0069228	3.04863e+07	462802	ENSSSCG00000025739	0.0218	2.59e-05	NA
testis	cis	ALGA0045209	SERPINA3	26.4015	4.2758	0.00010079	0.0106564	7	123094888	123101407	rs81396437	A/G	7	123806387	ALGA0045209	1.23098e+08	-708240	ENSSSCG00000002486	0.0218	2.33e-05	lysosome
testis	cis	H3GA0003173	ZWILCH	-7.56528	-4.23349	0.000115214	0.0118063	1	182248014	182262495	rs80847587	A/G	1	181369929	H3GA0003173	1.82255e+08	885326	ENSSSCG00000004946	0.0218	0.00468	molecular_function
testis	cis	H3GA0003173	TIPIN	5.39165	4.04912	0.000205237	0.0180325	1	182108936	182125759	rs80847587	A/G	1	181369929	H3GA0003173	1.82117e+08	747418	ENSSSCG00000004946	0.0218	0.00468	cell division
testis	cis	INRA0001043	ENSSSCG00000004117	-7.13321	-3.808	0.000430427	0.029776	1	21319300	21342216	rs329666944	T/C	1	21188670	INRA0001043	21330758	142088	ENSSSCG00000004117	0.0218	0.000688	NA
testis	cis	INRA0001043	GRM1	16.2457	3.78879	0.000456236	0.0309012	1	21476379	21814964	rs329666944	T/C	1	21188670	INRA0001043	2.16457e+07	457002	ENSSSCG00000004117	0.0218	0.000688	cellular_component
testis	cis	ALGA0108327	EIF3D	-14.1239	-3.73827	0.00053145	0.0340857	5	8895466	8911620	rs81336214	T/C	5	8184337	ALGA0108327	8903543	719206	ENSSSCG00000000141	0.0218	0.00233	intracellular
testis	cis	M1GA0014011	CTSL	16.9325	3.71363	0.000572331	0.0359756	10	31907424	31913492	rs81422682	T/C	10	31513957	M1GA0014011	31910458	396501	ENSSSCG00000010947	0.0218	8.42e-05	extracellular region
testis	cis	ASGA0006805	ENSSSCG00000005474	-17.1973	-3.63533	0.000723326	0.041858	1	284447110	284451960	rs81351832	A/C	1	284235344	ASGA0006805	284449535	214191	ENSSSCG00000005471	0.0218	7.18e-11	NA
testis	cis	ASGA0007035	TNC	-35.8651	-5.78762	6.91813e-07	0.000218938	1	286732772	286813962	rs80996436	A/C	1	286958143	ASGA0007035	286773367	-184776	ENSSSCG00000020784	0.0247	0.000247	molecular_function
testis	cis	ASGA0007035	ENSSSCG00000020784	21.2826	4.43223	6.12461e-05	0.00726722	1	286440638	286461441	rs80996436	A/C	1	286958143	ASGA0007035	2.86451e+08	-507104	ENSSSCG00000020784	0.0247	0.000247	NA
testis	cis	ASGA0005113	TIPIN	5.5124	4.15887	0.000145697	0.0140348	1	182108936	182125759	rs81349409	T/G	1	182196969	ASGA0005113	1.82117e+08	-79621.5	ENSSSCG00000004946	0.0253	0.00574	cell division
testis	cis	ASGA0005113	ZWILCH	-7.40457	-4.09261	0.000179249	0.0162645	1	182248014	182262495	rs81349409	T/G	1	182196969	ASGA0005113	1.82255e+08	58285.5	ENSSSCG00000004946	0.0253	0.00574	molecular_function
testis	cis	MARC0024656	ENSSSCG00000004117	-7.20497	-3.80273	0.000437364	0.0301488	1	21319300	21342216	rs81293055	A/G	1	21412015	MARC0024656	21330758	-81257	ENSSSCG00000004117	0.0253	0.000843	NA
testis	cis	ALGA0001559	ENSSSCG00000004117	-7.20497	-3.80273	0.000437364	0.0301488	1	21319300	21342216	rs80806865	A/G	1	21593469	ALGA0001559	21330758	-262711	ENSSSCG00000004117	0.0253	0.000843	NA
testis	cis	MARC0024656	GRM1	16.0642	3.67919	0.000634579	0.0387235	1	21476379	21814964	rs81293055	A/G	1	21412015	MARC0024656	2.16457e+07	233656	ENSSSCG00000004117	0.0253	0.000843	cellular_component
testis	cis	ALGA0001559	GRM1	16.0642	3.67919	0.000634579	0.0387235	1	21476379	21814964	rs80806865	A/G	1	21593469	ALGA0001559	2.16457e+07	52202.5	ENSSSCG00000004117	0.0253	0.000843	cellular_component
testis	cis	ALGA0009355	SNX30	20.9847	5.4823	1.93351e-06	0.000505451	1	284234458	284358731	rs80799070	T/C	1	284194467	ALGA0009355	2.84297e+08	102128	ENSSSCG00000005471	0.0271	6.89e-08	cell
testis	cis	ALGA0120211	FBP2	24.6845	4.23294	0.000115411	0.0118214	10	31837905	31900686	rs80906068	A/G	10	31195768	ALGA0120211	3.18693e+07	673528	ENSSSCG00000010947	0.0271	0.000188	ion binding
testis	cis	ASGA0085873	ENSSSCG00000029429	21.1129	4.33922	8.24143e-05	0.00909768	10	15935789	15940181	rs81328750	A/G	10	16744185	ASGA0085873	15937985	-806200	ENSSSCG00000029429	0.0298	0.00131	NA
testis	cis	M1GA0015850	ITGB4	16.5747	3.66395	0.000664161	0.039809	12	5597669	5632075	rs81433579	A/G	12	5078288	M1GA0015850	5614872	536584	ENSSSCG00000017204	0.032	0.0134	embryo development
testis	cis	H3GA0004300	SNX30	20.4679	5.49012	1.88344e-06	0.000495141	1	284234458	284358731	rs80810121	T/C	1	283667732	H3GA0004300	2.84297e+08	628862	ENSSSCG00000005471	0.0329	1.06e-07	cell
testis	cis	H3GA0008757	RCC1L	9.04562	5.26843	3.95482e-06	0.000897821	3	11634918	11669064	rs81372673	A/C	3	11829489	H3GA0008757	11651991	-177498	ENSSSCG00000007723	0.0329	0.0311	cellular_component
testis	cis	ALGA0071930	P3H2	-23.1812	-5.14333	5.99754e-06	0.00121686	13	136664920	136862532	rs80830450	T/G	13	136690555	ALGA0071930	136763726	73171	ENSSSCG00000011813	0.0329	0.00383	endoplasmic reticulum
testis	cis	ALGA0071940	ENSSSCG00000029252	9.00429	5.07054	7.63529e-06	0.00149952	13	138749975	138983559	rs81448073	A/G	13	138063678	ALGA0071940	138866767	803089	ENSSSCG00000029252	0.0329	0.000186	NA
testis	cis	MARC0062787	ENSSSCG00000029252	9.00429	5.07054	7.63529e-06	0.00149952	13	138749975	138983559	rs81251355	A/G	13	138432853	MARC0062787	138866767	433914	ENSSSCG00000029252	0.0329	0.000186	NA
testis	cis	ALGA0123800	SNX30	-16.551	-4.484	5.18751e-05	0.00643375	1	284234458	284358731	rs81323247	T/C	1	284998024	ALGA0123800	2.84297e+08	-701430	ENSSSCG00000005471	0.0329	3.34e-06	cell
testis	cis	ALGA0045260	SERPINA3	25.2759	4.25423	0.000107908	0.0112246	7	123094888	123101407	rs80848286	T/G	7	124058572	ALGA0045260	1.23098e+08	-960424	ENSSSCG00000002486	0.0329	4.32e-05	lysosome
testis	cis	ALGA0071940	ENSSSCG00000011817	4.42727	4.23357	0.000115185	0.0118063	13	138043701	138080419	rs81448073	A/G	13	138063678	ALGA0071940	138062060	-1618	ENSSSCG00000029252	0.0329	0.000186	NA
testis	cis	MARC0062787	ENSSSCG00000011817	4.42727	4.23357	0.000115185	0.0118063	13	138043701	138080419	rs81251355	A/G	13	138432853	MARC0062787	138062060	-370793	ENSSSCG00000029252	0.0329	0.000186	NA
testis	cis	ALGA0105214	RCHY1	-7.095	-3.66688	0.000658364	0.039594	8	75355271	75368606	rs81332488	A/G	8	74387954	ALGA0105214	7.53619e+07	973984	ENSSSCG00000008969	0.0329	0.0174	cellular_component
testis	cis	MARC0103006	RCHY1	-7.095	-3.66688	0.000658364	0.039594	8	75355271	75368606	rs81279584	T/C	8	74490785	MARC0103006	7.53619e+07	871154	ENSSSCG00000008969	0.0329	0.0174	cellular_component
testis	cis	ALGA0039451	ZKSCAN4	-9.41416	-5.25358	4.15556e-06	0.000927128	7	24036965	24046292	rs80996007	A/G	7	23917023	ALGA0039451	2.40416e+07	124606	ENSSSCG00000001204	0.035	0.000263	cytosol
testis	cis	M1GA0009707	ZKSCAN4	-9.41416	-5.25358	4.15556e-06	0.000927128	7	24036965	24046292	rs80951832	T/C	7	24026461	M1GA0009707	2.40416e+07	15167.5	ENSSSCG00000001204	0.035	0.000263	cytosol
testis	cis	ALGA0039451	PGBD1	5.61127	4.04269	0.000209375	0.0183339	7	24079744	24099490	rs80996007	A/G	7	23917023	ALGA0039451	24089617	172594	ENSSSCG00000001204	0.035	0.000263	nucleic acid binding transcription factor activity
testis	cis	M1GA0009707	PGBD1	5.61127	4.04269	0.000209375	0.0183339	7	24079744	24099490	rs80951832	T/C	7	24026461	M1GA0009707	24089617	63156	ENSSSCG00000001204	0.035	0.000263	nucleic acid binding transcription factor activity
testis	cis	H3GA0030836	CRYL1	8.66353	5.51873	1.71096e-06	0.000456091	11	5725	69555	rs80972083	T/G	11	22488	H3GA0030836	37640	15152	ENSSSCG00000009268	0.0374	3.58e-05	cellular_component
testis	cis	H3GA0037397	KALRN	-11.7173	-7.13438	7.26719e-09	5.27317e-06	13	145164317	145723489	rs80904527	A/G	13	146665884	H3GA0037397	145443903	-1221981	ENSSSCG00000021656	0.0378	0.00159	signal transduction
testis	cis	MARC0045417	KALRN	-11.7173	-7.13438	7.26719e-09	5.27317e-06	13	145164317	145723489	rs80878879	A/G	13	146679892	MARC0045417	145443903	-1235989	ENSSSCG00000021656	0.0378	0.00159	signal transduction
testis	cis	H3GA0056086	OPA1	-2.51241	-3.75114	0.000511226	0.0332242	13	140194249	140230347	rs81478384	T/G	13	140150111	H3GA0056086	140212298	62187	ENSSSCG00000011822	0.0378	0.0406	enzyme binding
testis	cis	ASGA0104081	OPA1	-2.51241	-3.75114	0.000511226	0.0332242	13	140194249	140230347	rs81303987	A/C	13	140308510	ASGA0104081	140212298	-96212	ENSSSCG00000011822	0.0378	0.0406	enzyme binding
testis	cis	ALGA0000732	SYTL3	-15	-5.51245	1.7474e-06	0.000463562	1	10432694	10496126	rs80932898	A/G	1	9951603	ALGA0000732	10464410	512807	ENSSSCG00000004057	0.0381	0.000677	molecular_function
testis	cis	ALGA0050810	ENSSSCG00000027950	28.0889	5.45444	2.1229e-06	0.000547586	9	5559942	5560889	rs81411057	A/G	9	5961665	ALGA0050810	5.56042e+06	-401250	ENSSSCG00000027950	0.0381	0.000481	NA
testis	cis	ASGA0036574	SERPINA3	20.5718	3.55747	0.000911015	0.0485393	7	123094888	123101407	rs81396330	T/C	7	123664572	ASGA0036574	1.23098e+08	-566424	ENSSSCG00000002486	0.0382	0.000145	lysosome
testis	cis	ASGA0082137	RCC1L	10.7156	7.63256	1.36729e-09	1.32696e-06	3	11634918	11669064	rs81329701	T/C	3	11597405	ASGA0082137	11651991	54586	ENSSSCG00000007723	0.0386	0.00342	cellular_component
testis	cis	ASGA0103107	ENSSSCG00000011035	14.9698	6.52425	5.71408e-08	2.89333e-05	10	48598908	48619719	rs81324534	A/C	10	47923273	ASGA0103107	4.86093e+07	686040	ENSSSCG00000011035	0.0386	2.75e-05	NA
testis	cis	ASGA0047850	ENSSSCG00000011035	14.9698	6.52425	5.71408e-08	2.89333e-05	10	48598908	48619719	rs81424379	A/G	10	48014763	ASGA0047850	4.86093e+07	594550	ENSSSCG00000011035	0.0386	2.75e-05	NA
testis	cis	ALGA0058792	ENSSSCG00000011035	14.9698	6.52425	5.71408e-08	2.89333e-05	10	48598908	48619719	rs81424446	A/G	10	48389358	ALGA0058792	4.86093e+07	219956	ENSSSCG00000011035	0.0386	2.75e-05	NA
testis	cis	MARC0104970	ENSSSCG00000011035	14.9698	6.52425	5.71408e-08	2.89333e-05	10	48598908	48619719	rs81281239	T/G	10	48434052	MARC0104970	4.86093e+07	175262	ENSSSCG00000011035	0.0386	2.75e-05	NA
testis	cis	ASGA0047896	ENSSSCG00000011035	14.9698	6.52425	5.71408e-08	2.89333e-05	10	48598908	48619719	rs81424494	T/C	10	48550378	ASGA0047896	4.86093e+07	58935.5	ENSSSCG00000011035	0.0386	2.75e-05	NA
testis	cis	ALGA0058825	ENSSSCG00000011035	14.9698	6.52425	5.71408e-08	2.89333e-05	10	48598908	48619719	rs81424506	A/G	10	48629016	ALGA0058825	4.86093e+07	-19702.5	ENSSSCG00000011035	0.0386	2.75e-05	NA
testis	cis	ALGA0017502	RCC1L	9.50489	5.92528	4.3451e-07	0.000151734	3	11634918	11669064	rs81372168	T/C	3	11373409	ALGA0017502	11651991	278582	ENSSSCG00000007723	0.0386	0.00863	cellular_component
testis	cis	ALGA0052184	CWC15	-7.99223	-4.02046	0.000224322	0.0192661	9	30788867	30800677	rs81408354	A/C	9	30648688	ALGA0052184	30794772	146084	ENSSSCG00000014961	0.0386	0.00171	cellular_component
testis	cis	ASGA0104324	CWC15	-7.99223	-4.02046	0.000224322	0.0192661	9	30788867	30800677	rs81477105	T/C	9	31188355	ASGA0104324	30794772	-393583	ENSSSCG00000014961	0.0386	0.00171	cellular_component
testis	cis	ASGA0082137	CLDN4	4.65138	3.95903	0.000271217	0.0217536	3	10776892	10780656	rs81329701	T/C	3	11597405	ASGA0082137	10778774	-818631	ENSSSCG00000007723	0.0386	0.00342	homeostatic process
testis	cis	ALGA0017502	CLDN4	4.66109	3.94354	0.000284458	0.0223527	3	10776892	10780656	rs81372168	T/C	3	11373409	ALGA0017502	10778774	-594635	ENSSSCG00000007723	0.0386	0.00863	homeostatic process
testis	cis	ALGA0047327	NWD2	-24.1602	-3.74561	0.00051981	0.0336134	8	30403815	30422795	rs81399142	T/C	8	31226499	ALGA0047327	30413305	-813194	ENSSSCG00000008770	0.0386	0.00465	NA
testis	cis	ASGA0052596	ITGB4	15.8406	3.55233	0.000924926	0.0489849	12	5597669	5632075	rs81434447	A/G	12	5291818	ASGA0052596	5614872	323054	ENSSSCG00000017204	0.0386	0.0171	embryo development
testis	cis	ALGA0108216	PCLO	23.9257	6.25683	1.41412e-07	6.01059e-05	9	107332049	107726486	rs81477405	T/G	9	107364428	ALGA0108216	1.07529e+08	164840	ENSSSCG00000015401	0.0388	3.79e-06	transport
testis	cis	M1GA0003974	RCC1L	10.3139	6.13561	2.13231e-07	8.29151e-05	3	11634918	11669064	rs81371902	T/C	3	11218098	M1GA0003974	11651991	433893	ENSSSCG00000007723	0.04	0.0145	cellular_component
testis	cis	H3GA0037626	EPHA3	48.346	6.96855	1.2712e-08	8.5575e-06	13	177406602	177810115	rs81441228	A/G	13	178562468	H3GA0037626	1.77608e+08	-954110	ENSSSCG00000026130	0.0401	2.19e-05	plasma membrane
testis	cis	ALGA0009614	TNC	-33.295	-5.17358	5.42402e-06	0.00113003	1	286732772	286813962	rs80930244	A/T	1	287443993	ALGA0009614	286773367	-670626	ENSSSCG00000020784	0.0401	0.000569	molecular_function
testis	cis	ALGA0009614	ENSSSCG00000020784	19.3979	3.93551	0.000291572	0.0227668	1	286440638	286461441	rs80930244	A/T	1	287443993	ALGA0009614	2.86451e+08	-992954	ENSSSCG00000020784	0.0401	0.000569	NA
testis	cis	ASGA0006995	TNC	-33.1434	-5.33613	3.15464e-06	0.000749015	1	286732772	286813962	rs80816903	T/C	1	286499123	ASGA0006995	286773367	274244	ENSSSCG00000020784	0.0423	0.000294	molecular_function
testis	cis	SIRI0000539	TNC	-33.1434	-5.33613	3.15464e-06	0.000749015	1	286732772	286813962	rs342960088	A/G	1	286817344	SIRI0000539	286773367	-43977	ENSSSCG00000020784	0.0423	0.000294	molecular_function
testis	cis	ALGA0111770	TNC	-33.1434	-5.33613	3.15464e-06	0.000749015	1	286732772	286813962	rs81340250	A/G	1	287122881	ALGA0111770	286773367	-349514	ENSSSCG00000020784	0.0423	0.000294	molecular_function
testis	cis	ASGA0006995	ENSSSCG00000020784	20.1674	4.29093	9.60724e-05	0.0102696	1	286440638	286461441	rs80816903	T/C	1	286499123	ASGA0006995	2.86451e+08	-48083.5	ENSSSCG00000020784	0.0423	0.000294	NA
testis	cis	SIRI0000539	ENSSSCG00000020784	20.1674	4.29093	9.60724e-05	0.0102696	1	286440638	286461441	rs342960088	A/G	1	286817344	SIRI0000539	2.86451e+08	-366304	ENSSSCG00000020784	0.0423	0.000294	NA
testis	cis	ALGA0111770	ENSSSCG00000020784	20.1674	4.29093	9.60724e-05	0.0102696	1	286440638	286461441	rs81340250	A/G	1	287122881	ALGA0111770	2.86451e+08	-671842	ENSSSCG00000020784	0.0423	0.000294	NA
testis	cis	ALGA0072138	KALRN	-12.1671	-8.35566	1.25171e-10	1.9308e-07	13	145164317	145723489	rs80817135	T/C	13	146403234	ALGA0072138	145443903	-959331	ENSSSCG00000021656	0.0448	0.000275	signal transduction
testis	cis	H3GA0026870	AMOTL1	14.0328	4.60396	3.5231e-05	0.00488748	9	30651655	30726848	rs81408274	A/G	9	30522283	H3GA0026870	3.06893e+07	166968	ENSSSCG00000014960	0.0452	0.00404	cellular_component
testis	cis	ASGA0061498	EXTL3	18.5853	10.12	4.61839e-13	2.19536e-09	14	13661635	13712774	rs81449698	T/C	14	13641186	ASGA0061498	1.36872e+07	46018.5	ENSSSCG00000009680	0.0475	3.17e-09	molecular_function
testis	cis	ASGA0061574	EXTL3	18.5853	10.12	4.61839e-13	2.19536e-09	14	13661635	13712774	rs80884491	T/C	14	14459767	ASGA0061574	1.36872e+07	-772562	ENSSSCG00000009680	0.0475	3.17e-09	molecular_function
testis	cis	ASGA0033013	LRFN2	41.6627	7.07392	8.90908e-09	6.34593e-06	7	40906645	40952915	rs80885076	A/G	7	41350596	ASGA0033013	40929780	-420816	ENSSSCG00000001597	0.0475	9.76e-05	extracellular region
testis	cis	ASGA0047958	ENSSSCG00000011035	15.2438	7.02847	1.03849e-08	7.19902e-06	10	48598908	48619719	rs81424639	T/C	10	49215661	ASGA0047958	4.86093e+07	-606348	ENSSSCG00000011035	0.0475	5.76e-06	NA
testis	cis	ASGA0001356	LATS1	7.3388	6.79355	2.29622e-08	1.3856e-05	1	18600335	18633703	rs80944555	A/T	1	17967946	ASGA0001356	18617019	649073	ENSSSCG00000004106	0.0475	0.00094	kinase activity
testis	cis	ASGA0001363	LATS1	7.3388	6.79355	2.29622e-08	1.3856e-05	1	18600335	18633703	rs81349123	T/C	1	18150850	ASGA0001363	18617019	466169	ENSSSCG00000004106	0.0475	0.00094	kinase activity
testis	cis	H3GA0000982	LATS1	7.3388	6.79355	2.29622e-08	1.3856e-05	1	18600335	18633703	rs81349236	A/G	1	18662634	H3GA0000982	18617019	-45615	ENSSSCG00000004106	0.0475	0.00094	kinase activity
testis	cis	ASGA0001391	LATS1	7.3388	6.79355	2.29622e-08	1.3856e-05	1	18600335	18633703	rs80855596	T/C	1	18818908	ASGA0001391	18617019	-201889	ENSSSCG00000004106	0.0475	0.00094	kinase activity
testis	cis	INRA0007356	ASTN2	-26.4779	-6.27746	1.31864e-07	5.70379e-05	1	288523735	288860125	rs326245611	T/G	1	289459102	INRA0007356	288691930	-767172	ENSSSCG00000005502	0.0475	5.43e-06	molecular_function
testis	cis	ASGA0007207	ASTN2	-26.4779	-6.27746	1.31864e-07	5.70379e-05	1	288523735	288860125	rs81352106	T/C	1	289655445	ASGA0007207	288691930	-963515	ENSSSCG00000005502	0.0475	5.43e-06	molecular_function
testis	cis	INRA0007125	SNX30	19.6333	5.85007	5.6026e-07	0.000183025	1	284234458	284358731	rs322387609	T/G	1	283729185	INRA0007125	2.84297e+08	567410	ENSSSCG00000005471	0.0475	1.84e-07	cell
testis	cis	MARC0011622	TMEM41B	-6.27238	-5.03103	8.70218e-06	0.00166963	9	240073	266213	rs81270995	T/C	9	21708	MARC0011622	253143	231435	ENSSSCG00000014579	0.0475	0.0249	biological_process
testis	cis	ALGA0050350	TMEM41B	-6.27238	-5.03103	8.70218e-06	0.00166963	9	240073	266213	rs81411123	A/G	9	304418	ALGA0050350	253143	-51275	ENSSSCG00000014579	0.0475	0.0249	biological_process
testis	cis	M1GA0026290	TMEM41B	-6.27238	-5.03103	8.70218e-06	0.00166963	9	240073	266213	rs81477176	T/C	9	974310	M1GA0026290	253143	-721167	ENSSSCG00000014579	0.0475	0.0249	biological_process
testis	cis	ALGA0109657	TRPC7	-26.0731	-4.96247	1.09132e-05	0.00195684	2	143969147	144151822	rs81337787	T/C	2	143614475	ALGA0109657	1.4406e+08	446010	ENSSSCG00000014318	0.0475	0.0049	homeostatic process
testis	cis	ALGA0050315	TMEM41B	-6.13079	-4.80392	1.83737e-05	0.00299694	9	240073	266213	rs81411161	A/G	9	552465	ALGA0050315	253143	-299322	ENSSSCG00000014579	0.0475	0.034	biological_process
testis	cis	H3GA0055546	TMEM41B	-6.13079	-4.80392	1.83737e-05	0.00299694	9	240073	266213	rs81313669	A/G	9	688635	H3GA0055546	253143	-435492	ENSSSCG00000014579	0.0475	0.034	biological_process
testis	cis	DIAS0000667	TMEM41B	-6.13079	-4.80392	1.83737e-05	0.00299694	9	240073	266213	rs339471111	A/G	9	934473	DIAS0000667	253143	-681330	ENSSSCG00000014579	0.0475	0.034	biological_process
testis	cis	ASGA0001356	LRP11	8.12647	4.68156	2.73892e-05	0.00404794	1	18476457	18536993	rs80944555	A/T	1	17967946	ASGA0001356	18506725	538779	ENSSSCG00000004106	0.0475	0.00094	biological_process
testis	cis	ASGA0001363	LRP11	8.12647	4.68156	2.73892e-05	0.00404794	1	18476457	18536993	rs81349123	T/C	1	18150850	ASGA0001363	18506725	355875	ENSSSCG00000004106	0.0475	0.00094	biological_process
testis	cis	H3GA0000982	LRP11	8.12647	4.68156	2.73892e-05	0.00404794	1	18476457	18536993	rs81349236	A/G	1	18662634	H3GA0000982	18506725	-155909	ENSSSCG00000004106	0.0475	0.00094	biological_process
testis	cis	ASGA0001391	LRP11	8.12647	4.68156	2.73892e-05	0.00404794	1	18476457	18536993	rs80855596	T/C	1	18818908	ASGA0001391	18506725	-312183	ENSSSCG00000004106	0.0475	0.00094	biological_process
testis	cis	MARC0058939	ENSSSCG00000020784	-23.4852	-4.61883	3.35745e-05	0.00472666	1	286440638	286461441	rs80966155	A/G	1	285733007	MARC0058939	2.86451e+08	718032	ENSSSCG00000020784	0.0475	0.000138	NA
testis	cis	ASGA0058814	ENSSSCG00000029252	8.15453	4.60997	3.45521e-05	0.00482491	13	138749975	138983559	rs81448091	A/C	13	138259768	ASGA0058814	138866767	606999	ENSSSCG00000029252	0.0475	0.000443	NA
testis	cis	MARC0059955	ZKSCAN4	7.85041	4.42014	6.36628e-05	0.00750428	7	24036965	24046292	rs80785244	A/G	7	24223914	MARC0059955	2.40416e+07	-182286	ENSSSCG00000001231	0.0475	0.0094	cytosol
testis	cis	M1GA0002537	NUDT22	-9.46539	-4.05963	0.000198642	0.0176124	2	6947812	6950624	rs81359693	T/C	2	7209835	M1GA0002537	6949218	-260617	ENSSSCG00000013039	0.0475	0.00246	cellular_component
testis	cis	ALGA0115762	ENSSSCG00000003958	19.3838	4.01661	0.000227017	0.0194258	6	155568800	155569738	rs81345088	A/G	6	156371387	ALGA0115762	155569269	-802118	ENSSSCG00000003958	0.0475	5.91e-06	NA
testis	cis	H3GA0023324	SERPINA3	22.8772	3.92815	0.000298244	0.0230101	7	123094888	123101407	rs81396354	T/G	7	123764425	H3GA0023324	1.23098e+08	-666278	ENSSSCG00000002486	0.0475	0.0002	lysosome
testis	cis	MARC0059955	ENSSSCG00000021069	3.90571	3.76931	0.000483939	0.0321998	7	23970367	23993147	rs80785244	A/G	7	24223914	MARC0059955	23981757	-242157	ENSSSCG00000001231	0.0475	0.0094	NA
testis	cis	MARC0059955	HLA-G	-21.8336	-3.72109	0.000559644	0.0354649	7	24748105	24751642	rs80785244	A/G	7	24223914	MARC0059955	2.47499e+07	525960	ENSSSCG00000001231	0.0475	0.0094	cellular_component
testis	cis	ASGA0058814	ENSSSCG00000011817	3.87537	3.71514	0.000569736	0.0359242	13	138043701	138080419	rs81448091	A/C	13	138259768	ASGA0058814	138062060	-197708	ENSSSCG00000029252	0.0475	0.000443	NA
testis	cis	MARC0058939	TNC	27.8911	3.59558	0.000813957	0.045229	1	286732772	286813962	rs80966155	A/G	1	285733007	MARC0058939	286773367	1040360	ENSSSCG00000020784	0.0475	0.000138	molecular_function
testis	trans	H3GA0056086	KALRN	-13.1915	-9.14167	9.868e-12	3.12429e-05	13	145164317	145723489	rs81478384	T/G	13	140150111	H3GA0056086	145443903	5293792	ENSSSCG00000026935	0.0266	2.68e-08	signal transduction
testis	trans	ASGA0104081	KALRN	-13.1915	-9.14167	9.868e-12	3.12429e-05	13	145164317	145723489	rs81303987	A/C	13	140308510	ASGA0104081	145443903	5135393	ENSSSCG00000026935	0.0266	2.68e-08	signal transduction
testis	trans	H3GA0056086	ENSSSCG00000026935	-24.3183	-8.98977	1.60376e-11	4.97903e-05	13	144698721	144707513	rs81478384	T/G	13	140150111	H3GA0056086	144703117	4553006	ENSSSCG00000026935	0.0266	2.68e-08	NA
testis	trans	ASGA0104081	ENSSSCG00000026935	-24.3183	-8.98977	1.60376e-11	4.97903e-05	13	144698721	144707513	rs81303987	A/C	13	140308510	ASGA0104081	144703117	4394607	ENSSSCG00000026935	0.0266	2.68e-08	NA
testis	trans	H3GA0042205	ENSSSCG00000025800	19.932	8.72533	3.75838e-11	8.40443e-05	14	133941045	134028246	rs81449709	A/G	14	129537275	H3GA0042205	1.33985e+08	4.44737e+06	ENSSSCG00000025800	0.0266	1.88e-09	NA
testis	trans	ALGA0081394	ENSSSCG00000025800	19.932	8.72533	3.75838e-11	8.40443e-05	14	133941045	134028246	rs80991448	A/G	14	129661988	ALGA0081394	1.33985e+08	4.32266e+06	ENSSSCG00000025800	0.0266	1.88e-09	NA
testis	trans	ALGA0081411	ENSSSCG00000025800	19.932	8.72533	3.75838e-11	8.40443e-05	14	133941045	134028246	rs81449719	T/C	14	130329751	ALGA0081411	1.33985e+08	3.65489e+06	ENSSSCG00000025800	0.0266	1.88e-09	NA
testis	trans	ALGA0072204	KALRN	-12.575	-7.83194	7.0406e-10	0.000678285	13	145164317	145723489	rs81448497	T/G	13	149392017	ALGA0072204	145443903	3948114	ENSSSCG00000026935	0.0266	5.15e-06	signal transduction
testis	trans	ALGA0072207	KALRN	-12.575	-7.83194	7.0406e-10	0.000678285	13	145164317	145723489	rs81448501	A/C	13	149404960	ALGA0072207	145443903	3961057	ENSSSCG00000026935	0.0266	5.15e-06	signal transduction
testis	trans	ASGA0090558	KALRN	-13.2318	-7.79985	7.83265e-10	0.000717125	13	145164317	145723489	rs81308910	A/G	13	140769675	ASGA0090558	145443903	4674228	ENSSSCG00000026935	0.0266	8.26e-08	signal transduction
testis	trans	ASGA0090558	ENSSSCG00000026935	-24.1087	-7.48772	2.21857e-09	0.00146276	13	144698721	144707513	rs81308910	A/G	13	140769675	ASGA0090558	144703117	3933442	ENSSSCG00000026935	0.0266	8.26e-08	NA
testis	trans	ALGA0072204	ENSSSCG00000026935	-22.778	-7.41788	2.80324e-09	0.0017329	13	144698721	144707513	rs81448497	T/G	13	149392017	ALGA0072204	144703117	4688900	ENSSSCG00000026935	0.0266	5.15e-06	NA
testis	trans	ALGA0072207	ENSSSCG00000026935	-22.778	-7.41788	2.80324e-09	0.0017329	13	144698721	144707513	rs81448501	A/C	13	149404960	ALGA0072207	144703117	4701843	ENSSSCG00000026935	0.0266	5.15e-06	NA
testis	trans	H3GA0042205	ENSSSCG00000010634	-12.2564	-7.37737	3.21103e-09	0.00192285	14	133772113	133787488	rs81449709	A/G	14	129537275	H3GA0042205	1.3378e+08	4.24253e+06	ENSSSCG00000025800	0.0266	1.88e-09	NA
testis	trans	ALGA0081394	ENSSSCG00000010634	-12.2564	-7.37737	3.21103e-09	0.00192285	14	133772113	133787488	rs80991448	A/G	14	129661988	ALGA0081394	1.3378e+08	4.11781e+06	ENSSSCG00000025800	0.0266	1.88e-09	NA
testis	trans	ALGA0081411	ENSSSCG00000010634	-12.2564	-7.37737	3.21103e-09	0.00192285	14	133772113	133787488	rs81449719	T/C	14	130329751	ALGA0081411	1.3378e+08	3.45005e+06	ENSSSCG00000025800	0.0266	1.88e-09	NA
testis	trans	H3GA0037397	ENSSSCG00000026935	-21.8871	-7.24919	4.93841e-09	0.00261453	13	144698721	144707513	rs80904527	A/G	13	146665884	H3GA0037397	144703117	1962767	ENSSSCG00000026935	0.0266	9.53e-08	NA
testis	trans	MARC0045417	ENSSSCG00000026935	-21.8871	-7.24919	4.93841e-09	0.00261453	13	144698721	144707513	rs80878879	A/G	13	146679892	MARC0045417	144703117	1976775	ENSSSCG00000026935	0.0266	9.53e-08	NA
testis	trans	ASGA0100578	ENSSSCG00000026935	-21.8871	-7.24919	4.93841e-09	0.00261453	13	144698721	144707513	rs81321412	T/C	13	147057906	ASGA0100578	144703117	2354789	ENSSSCG00000026935	0.0266	9.53e-08	NA
testis	trans	ALGA0122021	ENSSSCG00000026935	-22.7031	-7.22815	5.30036e-09	0.00277855	13	144698721	144707513	rs81309447	A/G	13	141856996	ALGA0122021	144703117	2846121	ENSSSCG00000026935	0.0266	1.01e-07	NA
testis	trans	ASGA0100578	KALRN	-11.7173	-7.13438	7.26719e-09	0.00361409	13	145164317	145723489	rs81321412	T/C	13	147057906	ASGA0100578	145443903	1614003	ENSSSCG00000026935	0.0266	9.53e-08	signal transduction
testis	trans	ALGA0122021	KALRN	-12.0895	-7.03343	1.02124e-08	0.00471915	13	145164317	145723489	rs81309447	A/G	13	141856996	ALGA0122021	145443903	3586907	ENSSSCG00000026935	0.0266	1.01e-07	signal transduction
testis	trans	H3GA0056086	HEG1	-27.0101	-6.92699	1.46265e-08	0.0060273	13	144767536	144800588	rs81478384	T/G	13	140150111	H3GA0056086	144784062	4633951	ENSSSCG00000026935	0.0266	2.68e-08	plasma membrane
testis	trans	ASGA0104081	HEG1	-27.0101	-6.92699	1.46265e-08	0.0060273	13	144767536	144800588	rs81303987	A/C	13	140308510	ASGA0104081	144784062	4475552	ENSSSCG00000026935	0.0266	2.68e-08	plasma membrane
testis	trans	ALGA0072204	HEG1	-27.2243	-6.88201	1.70271e-08	0.00688345	13	144767536	144800588	rs81448497	T/G	13	149392017	ALGA0072204	144784062	4607955	ENSSSCG00000026935	0.0266	5.15e-06	plasma membrane
testis	trans	ALGA0072207	HEG1	-27.2243	-6.88201	1.70271e-08	0.00688345	13	144767536	144800588	rs81448501	A/C	13	149404960	ALGA0072207	144784062	4620898	ENSSSCG00000026935	0.0266	5.15e-06	plasma membrane
testis	trans	ASGA0103107	ENSSSCG00000022908	18.9302	6.75133	2.64867e-08	0.00989456	JH118783.1	18671	30034	rs81324534	A/C	10	47923273	ASGA0103107	24352.5	4.78989e+07	ENSSSCG00000022908	0.0266	6.74e-09	NA
testis	trans	ASGA0047850	ENSSSCG00000022908	18.9302	6.75133	2.64867e-08	0.00989456	JH118783.1	18671	30034	rs81424379	A/G	10	48014763	ASGA0047850	24352.5	4.79904e+07	ENSSSCG00000022908	0.0266	6.74e-09	NA
testis	trans	ALGA0058792	ENSSSCG00000022908	18.9302	6.75133	2.64867e-08	0.00989456	JH118783.1	18671	30034	rs81424446	A/G	10	48389358	ALGA0058792	24352.5	4.8365e+07	ENSSSCG00000022908	0.0266	6.74e-09	NA
testis	trans	MARC0104970	ENSSSCG00000022908	18.9302	6.75133	2.64867e-08	0.00989456	JH118783.1	18671	30034	rs81281239	T/G	10	48434052	MARC0104970	24352.5	4.84097e+07	ENSSSCG00000022908	0.0266	6.74e-09	NA
testis	trans	ASGA0047896	ENSSSCG00000022908	18.9302	6.75133	2.64867e-08	0.00989456	JH118783.1	18671	30034	rs81424494	T/C	10	48550378	ASGA0047896	24352.5	4.8526e+07	ENSSSCG00000022908	0.0266	6.74e-09	NA
testis	trans	ALGA0058825	ENSSSCG00000022908	18.9302	6.75133	2.64867e-08	0.00989456	JH118783.1	18671	30034	rs81424506	A/G	10	48629016	ALGA0058825	24352.5	4.86047e+07	ENSSSCG00000022908	0.0266	6.74e-09	NA
testis	trans	MARC0017950	COL13A1	-23.9274	-6.46	7.10372e-08	0.0208402	14	78779774	78872008	rs81287813	T/G	2	155583099	MARC0017950	78825891	76757208	ENSSSCG00000010256	0.0266	1.33e-08	molecular_function
testis	trans	ASGA0106259	COL13A1	-23.9274	-6.46	7.10372e-08	0.0208402	14	78779774	78872008	rs81474441	A/C	2	155607151	ASGA0106259	78825891	76781260	ENSSSCG00000010256	0.0266	1.33e-08	molecular_function
testis	trans	ASGA0093951	COL13A1	-23.9274	-6.46	7.10372e-08	0.0208402	14	78779774	78872008	rs81474516	A/G	2	155790486	ASGA0093951	78825891	76964595	ENSSSCG00000010256	0.0266	1.33e-08	molecular_function
testis	trans	MARC0035716	COL13A1	-23.9274	-6.46	7.10372e-08	0.0208402	14	78779774	78872008	rs81230000	T/G	2	155810403	MARC0035716	78825891	76984512	ENSSSCG00000010256	0.0266	1.33e-08	molecular_function
testis	trans	MARC0083200	COL13A1	-23.9274	-6.46	7.10372e-08	0.0208402	14	78779774	78872008	rs81266490	A/G	2	156574642	MARC0083200	78825891	77748751	ENSSSCG00000010256	0.0266	1.33e-08	molecular_function
testis	trans	ALGA0071930	KALRN	-11.2307	-6.4468	7.42852e-08	0.021604	13	145164317	145723489	rs80830450	T/G	13	136690555	ALGA0071930	145443903	8753348	ENSSSCG00000021656	0.0266	0.00163	signal transduction
testis	trans	MARC0033668	IGSF23	-38.0496	-6.43886	7.63107e-08	0.0220236	6	47050122	47057994	rs80864205	A/G	13	800778	MARC0033668	47054058	46253280	ENSSSCG00000003080	0.0266	3.83e-06	cellular_component
testis	trans	ASGA0100359	COL13A1	-23.7107	-6.29274	1.25211e-07	0.0325787	14	78779774	78872008	rs81321097	T/C	2	156973704	ASGA0100359	78825891	78147813	ENSSSCG00000010256	0.0266	1.96e-08	molecular_function
testis	trans	ALGA0122021	HEG1	-26.0895	-6.22353	1.58304e-07	0.0384662	13	144767536	144800588	rs81309447	A/G	13	141856996	ALGA0122021	144784062	2927066	ENSSSCG00000026935	0.0266	1.01e-07	plasma membrane
testis	trans	MARC0016748	KALRN	-11.7574	-6.20662	1.67639e-07	0.0404578	13	145164317	145723489	rs81286188	T/C	13	141708688	MARC0016748	145443903	3735215	ENSSSCG00000021656	0.0266	0.00582	signal transduction
testis	trans	MARC0065818	LYPD6B	-35.5063	-6.18495	1.80411e-07	0.0426272	15	2443675	2456793	rs81253778	T/C	9	4426271	MARC0065818	2450234	1976037	ENSSSCG00000015677	0.0266	1.97e-05	plasma membrane
testis	trans	ASGA0090558	HEG1	-27.0775	-6.14176	2.08836e-07	0.0472614	13	144767536	144800588	rs81308910	A/G	13	140769675	ASGA0090558	144784062	4014387	ENSSSCG00000026935	0.0266	8.26e-08	plasma membrane
testis	trans	ALGA0072703	EPHA3	48.346	6.96855	1.2712e-08	0.00538404	13	177406602	177810115	rs81449165	A/G	13	172552579	ALGA0072703	1.77608e+08	5.05578e+06	ENSSSCG00000026130	0.0271	4.63e-06	plasma membrane
testis	trans	ALGA0008956	STX17	11.7903	6.57282	4.84705e-08	0.0154666	1	269898456	270003564	rs80877479	A/G	1	276338465	ALGA0008956	269951010	6387455	ENSSSCG00000005386	0.0271	1.59e-06	molecular_function
testis	trans	ALGA0008960	STX17	11.7903	6.57282	4.84705e-08	0.0154666	1	269898456	270003564	rs80996580	T/C	1	276846354	ALGA0008960	269951010	6895344	ENSSSCG00000005386	0.0271	1.59e-06	molecular_function
testis	trans	CASI0003401	STX17	11.7903	6.57282	4.84705e-08	0.0154666	1	269898456	270003564	rs329976476	T/C	1	277137616	CASI0003401	269951010	7186606	ENSSSCG00000005386	0.0271	1.59e-06	molecular_function
testis	trans	ALGA0022933	ENSSSCG00000013994	-28.8112	-6.32958	1.10515e-07	0.0293968	2	78798040	78832779	rs80844715	T/C	4	9072305	ALGA0022933	7.88154e+07	6.97431e+07	ENSSSCG00000013994	0.0271	6.24e-06	NA
testis	trans	ASGA0090981	ENSSSCG00000027020	33.465	6.82642	2.05468e-08	0.00800285	GL894696.2	6029	24904	rs81475536	T/C	5	89645922	ASGA0090981	15466.5	8.96305e+07	ENSSSCG00000027020	0.0283	2.29e-07	NA
testis	trans	ASGA0061606	EXTL3	18.5853	10.12	4.61839e-13	3.99146e-06	14	13661635	13712774	rs80837610	T/C	14	14998570	ASGA0061606	1.36872e+07	1.31137e+06	ENSSSCG00000009680	0.0299	6.83e-10	molecular_function
testis	trans	MARC0044183	ENSSSCG00000026935	-24.9442	-8.36529	1.21284e-10	0.000217244	13	144698721	144707513	rs81236673	A/C	13	140611245	MARC0044183	144703117	4091872	ENSSSCG00000026935	0.0299	4.97e-08	NA
testis	trans	MARC0044183	KALRN	-13.4156	-8.30662	1.46984e-10	0.000222574	13	145164317	145723489	rs81236673	A/C	13	140611245	MARC0044183	145443903	4832658	ENSSSCG00000026935	0.0299	4.97e-08	signal transduction
testis	trans	ALGA0072138	ENSSSCG00000026935	-22.4603	-8.26004	1.71251e-10	0.000242308	13	144698721	144707513	rs80817135	T/C	13	146403234	ALGA0072138	144703117	1700117	ENSSSCG00000026935	0.0299	1.38e-07	NA
testis	trans	MARC0071083	FCRL6	-25.4517	-7.59886	1.53004e-09	0.0011677	4	98655704	98663951	rs81257665	T/C	13	136873082	MARC0071083	9.86598e+07	3.82133e+07	ENSSSCG00000006397	0.0299	4.44e-10	cellular_component
testis	trans	H3GA0037266	FCRL6	-25.4517	-7.59886	1.53004e-09	0.0011677	4	98655704	98663951	rs81448093	A/G	13	138290775	H3GA0037266	9.86598e+07	3.96309e+07	ENSSSCG00000006397	0.0299	4.44e-10	cellular_component
testis	trans	INRA0040994	FCRL6	-25.4517	-7.59886	1.53004e-09	0.0011677	4	98655704	98663951	rs342407059	A/G	13	139238833	INRA0040994	9.86598e+07	4.0579e+07	ENSSSCG00000006397	0.0299	4.44e-10	cellular_component
testis	trans	MARC0044183	HEG1	-29.1332	-7.28832	4.32976e-09	0.00242053	13	144767536	144800588	rs81236673	A/C	13	140611245	MARC0044183	144784062	4172817	ENSSSCG00000026935	0.0299	4.97e-08	plasma membrane
testis	trans	H3GA0037319	KALRN	-12.1106	-6.85053	1.89384e-08	0.00744897	13	145164317	145723489	rs81448204	A/G	13	143281651	H3GA0037319	145443903	2162252	ENSSSCG00000026935	0.0299	4.82e-07	signal transduction
testis	trans	H3GA0037319	ENSSSCG00000026935	-22.2045	-6.69453	3.21001e-08	0.0113674	13	144698721	144707513	rs81448204	A/G	13	143281651	H3GA0037319	144703117	1421466	ENSSSCG00000026935	0.0299	4.82e-07	NA
testis	trans	MARC0071083	MCHR2	-40.5595	-6.65322	3.69185e-08	0.0124927	1	75563707	75582520	rs81257665	T/C	13	136873082	MARC0071083	7.55731e+07	6.13e+07	ENSSSCG00000006397	0.0299	4.44e-10	molecular_function
testis	trans	H3GA0037266	MCHR2	-40.5595	-6.65322	3.69185e-08	0.0124927	1	75563707	75582520	rs81448093	A/G	13	138290775	H3GA0037266	7.55731e+07	6.27177e+07	ENSSSCG00000006397	0.0299	4.44e-10	molecular_function
testis	trans	INRA0040994	MCHR2	-40.5595	-6.65322	3.69185e-08	0.0124927	1	75563707	75582520	rs342407059	A/G	13	139238833	INRA0040994	7.55731e+07	6.36657e+07	ENSSSCG00000006397	0.0299	4.44e-10	molecular_function
testis	trans	ASGA0066399	ENSSSCG00000025800	17.1286	6.50069	6.18886e-08	0.0185477	14	133941045	134028246	rs80943206	A/G	14	131697051	ASGA0066399	1.33985e+08	2.28759e+06	ENSSSCG00000025800	0.0299	3.58e-08	NA
testis	trans	ASGA0001471	LATS1	7.3388	6.79355	2.29622e-08	0.008836	1	18600335	18633703	rs80797741	A/G	1	44851445	ASGA0001471	18617019	26234426	ENSSSCG00000004106	0.0303	0.00035	kinase activity
testis	trans	MARC0058939	ASTN2	-26.113	-6.23945	1.49993e-07	0.0371477	1	288523735	288860125	rs80966155	A/G	1	285733007	MARC0058939	288691930	2958923	ENSSSCG00000005502	0.032	1.08e-07	molecular_function
testis	trans	ALGA0072675	EPHA3	42.4082	6.49188	6.3762e-08	0.0190023	13	177406602	177810115	rs80870087	T/C	13	172099078	ALGA0072675	1.77608e+08	5.50928e+06	ENSSSCG00000026130	0.0342	8.17e-06	plasma membrane
testis	trans	CASI0006848	EPHA3	42.4082	6.49188	6.3762e-08	0.0190023	13	177406602	177810115	rs328681245	A/G	99	0	CASI0006848	1.77608e+08	1.77608e+08	ENSSSCG00000026130	0.0342	8.17e-06	plasma membrane
testis	trans	ALGA0001463	LATS1	7.17683	6.49655	6.27628e-08	0.0187921	1	18600335	18633703	rs80855529	T/C	1	19798005	ALGA0001463	18617019	1180986	ENSSSCG00000004106	0.0354	0.000377	kinase activity
testis	trans	ASGA0093108	ENSSSCG00000026935	-23.9925	-9.33492	5.34049e-12	2.57826e-05	13	144698721	144707513	rs81311999	A/G	99	0	ASGA0093108	144703117	144703117	ENSSSCG00000026935	0.0357	4.16e-08	NA
testis	trans	ASGA0093108	KALRN	-12.6936	-8.83503	2.63735e-11	7.27029e-05	13	145164317	145723489	rs81311999	A/G	99	0	ASGA0093108	145443903	145443903	ENSSSCG00000026935	0.0357	4.16e-08	signal transduction
testis	trans	ASGA0093108	HEG1	-27.9921	-7.96882	4.47218e-10	0.000479895	13	144767536	144800588	rs81311999	A/G	99	0	ASGA0093108	144784062	144784062	ENSSSCG00000026935	0.0357	4.16e-08	plasma membrane
testis	trans	H3GA0003690	DMAC1	48.5799	7.69817	1.09865e-09	0.000889417	1	239641566	239643734	rs80903386	T/C	1	243452002	H3GA0003690	239642650	3809352	ENSSSCG00000005196	0.0388	8.49e-12	cytoplasm
testis	trans	ASGA0005741	DMAC1	48.5799	7.69817	1.09865e-09	0.000889417	1	239641566	239643734	rs81350647	A/C	1	243665322	ASGA0005741	239642650	4022672	ENSSSCG00000005196	0.0388	8.49e-12	cytoplasm
testis	trans	ASGA0084629	DMAC1	48.5799	7.69817	1.09865e-09	0.000889417	1	239641566	239643734	rs80863776	A/G	1	243989929	ASGA0084629	239642650	4347279	ENSSSCG00000005196	0.0388	8.49e-12	cytoplasm
testis	trans	ALGA0102566	DMAC1	48.5799	7.69817	1.09865e-09	0.000889417	1	239641566	239643734	rs81329395	T/C	1	244735012	ALGA0102566	239642650	5092362	ENSSSCG00000005196	0.0388	8.49e-12	cytoplasm
testis	trans	ALGA0123379	ENSSSCG00000026935	-22.9748	-7.46093	2.42675e-09	0.00154892	13	144698721	144707513	rs81320452	A/G	13	148160920	ALGA0123379	144703117	3457803	ENSSSCG00000026935	0.0388	1.42e-07	NA
testis	trans	ALGA0123379	KALRN	-12.2526	-7.27715	4.49545e-09	0.00246208	13	145164317	145723489	rs81320452	A/G	13	148160920	ALGA0123379	145443903	2717017	ENSSSCG00000026935	0.0388	1.42e-07	signal transduction
testis	trans	ALGA0123379	HEG1	-27.2574	-6.81378	2.14437e-08	0.00831168	13	144767536	144800588	rs81320452	A/G	13	148160920	ALGA0123379	144784062	3376858	ENSSSCG00000026935	0.0388	1.42e-07	plasma membrane
testis	trans	H3GA0003690	ENSSSCG00000022796	-43.4849	-6.70409	3.10787e-08	0.0111041	1	239697128	239699690	rs80903386	T/C	1	243452002	H3GA0003690	239698409	3753593	ENSSSCG00000005196	0.0388	8.49e-12	NA
testis	trans	ASGA0005741	ENSSSCG00000022796	-43.4849	-6.70409	3.10787e-08	0.0111041	1	239697128	239699690	rs81350647	A/C	1	243665322	ASGA0005741	239698409	3966913	ENSSSCG00000005196	0.0388	8.49e-12	NA
testis	trans	ASGA0084629	ENSSSCG00000022796	-43.4849	-6.70409	3.10787e-08	0.0111041	1	239697128	239699690	rs80863776	A/G	1	243989929	ASGA0084629	239698409	4291520	ENSSSCG00000005196	0.0388	8.49e-12	NA
testis	trans	ALGA0102566	ENSSSCG00000022796	-43.4849	-6.70409	3.10787e-08	0.0111041	1	239697128	239699690	rs81329395	T/C	1	244735012	ALGA0102566	239698409	5036603	ENSSSCG00000005196	0.0388	8.49e-12	NA
testis	trans	ASGA0007280	ASTN2	-28.8398	-6.95066	1.35033e-08	0.00566582	1	288523735	288860125	rs80913226	T/C	1	291871224	ASGA0007280	288691930	3179294	ENSSSCG00000005502	0.0395	1.96e-07	molecular_function
testis	trans	H3GA0039112	EXTL3	17.413	8.49153	8.03064e-11	0.000167784	14	13661635	13712774	rs80890593	T/C	14	15208980	H3GA0039112	1.36872e+07	1.52178e+06	ENSSSCG00000009680	0.0407	5.93e-08	molecular_function
testis	trans	MARC0089121	DMAC1	49.8538	7.65868	1.25318e-09	0.000994378	1	239641566	239643734	rs81270198	A/C	1	241103971	MARC0089121	239642650	1461321	ENSSSCG00000005196	0.0407	8.49e-12	cytoplasm
testis	trans	H3GA0003677	DMAC1	49.8538	7.65868	1.25318e-09	0.000994378	1	239641566	239643734	rs80829340	T/C	1	242387153	H3GA0003677	239642650	2744503	ENSSSCG00000005196	0.0407	8.49e-12	cytoplasm
testis	trans	MARC0089121	ENSSSCG00000022796	-46.7472	-7.36418	3.35625e-09	0.00200232	1	239697128	239699690	rs81270198	A/C	1	241103971	MARC0089121	239698409	1405562	ENSSSCG00000005196	0.0407	8.49e-12	NA
testis	trans	H3GA0003677	ENSSSCG00000022796	-46.7472	-7.36418	3.35625e-09	0.00200232	1	239697128	239699690	rs80829340	T/C	1	242387153	H3GA0003677	239698409	2688744	ENSSSCG00000005196	0.0407	8.49e-12	NA
testis	trans	MARC0067928	CYP4F11	-17.3265	-6.97659	1.23715e-08	0.0052468	2	61524976	61556036	rs81255112	T/C	2	65512889	MARC0067928	61540506	3972383	ENSSSCG00000027903	0.0407	3.53e-05	organelle
