# Supplementary material for: Systems genomics study reveals expression quantitative trait loci, regulator genes and pathways associated with boar taint in pigs
Source: PLoS One. 2018 Feb 13;13(2):e0192673. doi: 10.1371/journal.pone.0192673 (PMC5811030; doi:10.1371/journal.pone.0192673)
Supplement: S3 File — Result table obtained from functional characterisation of liver and testis eQTLs with significant (FDR < 0.05) association with the summarised estimated breeding values of skatole and human nose scores. Gene symbols are included for each GO term and KEGG pathway. (XLS) [file pone.0192673.s003.xls]

## Sheet: ClueGO Results
GOID	GOTerm	Ontology Source	Term PValue	Term PValue Corrected with Benjamini-Hochberg	Group PValue	Group PValue Corrected with Benjamini-Hochberg	GOLevels	GOGroups	% Associated Genes	Nr. Genes	Associated Genes Found
GO:0000266	mitochondrial fission	GO_BiologicalProcess-Custom_17.05.2017_00h00	0.00028	0.0026	7.1e-06	6.4e-05	[5]	Group8	10.3448	3	[DDHD2, MAPT, OPA1]
GO:0008093	cytoskeletal adaptor activity	GO_MolecularFunction-Custom_17.05.2017_00h00	0.00019	0.0036	0.00019	0.00043	[4]	Group2	40	2	[ANK1, BAIAP2]
GO:0097648	G-protein coupled receptor complex	GO_CellularComponent-Custom_17.05.2017_00h00	0.00019	0.0036	0.0001	0.00046	[4, 5, 6, 7, 8]	Group6	40	2	[GABBR1, GRM1]
GO:0038037	G-protein coupled receptor dimeric complex	GO_CellularComponent-Custom_17.05.2017_00h00	0.00019	0.0036	0.0001	0.00046	[5, 6, 7, 8, 9]	Group6	40	2	[GABBR1, GRM1]
GO:0090140	regulation of mitochondrial fission	GO_BiologicalProcess-Custom_17.05.2017_00h00	0.00085	0.004	7.1e-06	6.4e-05	[4, 5, 6, 7]	Group8	20	2	[DDHD2, MAPT]
GO:0009408	response to heat	GO_BiologicalProcess-Custom_17.05.2017_00h00	0.0011	0.0042	0.0011	0.0014	[3, 4]	Group3	6.52174	3	[LRP11, MAPT, TRPM2]
GO:0000071	Fatty acid degradation	KEGG_06.07.2015	0.00079	0.005	0.00079	0.0014	[-1]	Group1	7.31707	3	[ACADSB, CPT2, CYP4A24]
GO:0006805	xenobiotic metabolic process	GO_BiologicalProcess-Custom_17.05.2017_00h00	0.0017	0.0054	0.05	0.05	[3, 5]	Group5	14.2857	2	[GSTA4, GSTO1]
GO:0035418	protein localization to synapse	GO_BiologicalProcess-Custom_17.05.2017_00h00	0.0017	0.0054	0.0001	0.00046	[4]	Group6	14.2857	2	[MAPT, PCLO]
GO:0035418	protein localization to synapse	GO_BiologicalProcess-Custom_17.05.2017_00h00	0.0017	0.0054	7.1e-06	6.4e-05	[4]	Group8	14.2857	2	[MAPT, PCLO]
GO:0004364	glutathione transferase activity	GO_MolecularFunction-Custom_17.05.2017_00h00	0.0028	0.006	0.05	0.05	[4]	Group5	11.1111	2	[GSTA4, GSTO1]
GO:0071466	cellular response to xenobiotic stimulus	GO_BiologicalProcess-Custom_17.05.2017_00h00	0.0022	0.006	0.05	0.05	[4]	Group5	12.5	2	[GSTA4, GSTO1]
GO:0071392	cellular response to estradiol stimulus	GO_BiologicalProcess-Custom_17.05.2017_00h00	0.0025	0.006	0.00014	0.00042	[5, 6]	Group7	11.7647	2	[ESR1, SFRP1]
GO:0060765	regulation of androgen receptor signaling pathway	GO_BiologicalProcess-Custom_17.05.2017_00h00	0.0031	0.006	0.00014	0.00042	[5, 6, 7, 8, 9, 10]	Group7	10.5263	2	[RNF14, SFRP1]
GO:0071392	cellular response to estradiol stimulus	GO_BiologicalProcess-Custom_17.05.2017_00h00	0.0025	0.006	7.1e-06	6.4e-05	[5, 6]	Group8	11.7647	2	[ESR1, SFRP1]
GO:0010823	negative regulation of mitochondrion organization	GO_BiologicalProcess-Custom_17.05.2017_00h00	0.0031	0.006	7.1e-06	6.4e-05	[5, 6, 7]	Group8	10.5263	2	[MAPT, OPA1]
GO:0031644	regulation of neurological system process	GO_BiologicalProcess-Custom_17.05.2017_00h00	0.0042	0.0073	0.0001	0.00046	[4, 5]	Group6	9.09091	2	[FGF12, GRM1]
GO:0042734	presynaptic membrane	GO_CellularComponent-Custom_17.05.2017_00h00	0.005	0.0079	0.0001	0.00046	[3, 4, 5, 6, 7, 8]	Group6	8.33333	2	[GABBR1, GRM1]
GO:0032355	response to estradiol	GO_BiologicalProcess-Custom_17.05.2017_00h00	0.0054	0.0079	0.00014	0.00042	[4, 5]	Group7	8	2	[ESR1, SFRP1]
GO:0032355	response to estradiol	GO_BiologicalProcess-Custom_17.05.2017_00h00	0.0054	0.0079	7.1e-06	6.4e-05	[4, 5]	Group8	8	2	[ESR1, SFRP1]
GO:0005520	insulin-like growth factor binding	GO_MolecularFunction-Custom_17.05.2017_00h00	0.0083	0.011	0.00098	0.0014	[4]	Group4	6.45161	2	[HTRA1, ITGB4]
GO:0005520	insulin-like growth factor binding	GO_MolecularFunction-Custom_17.05.2017_00h00	0.0083	0.011	0.00014	0.00042	[4]	Group7	6.45161	2	[HTRA1, ITGB4]
GO:0003743	translation initiation factor activity	GO_MolecularFunction-Custom_17.05.2017_00h00	0.01	0.012	0.01	0.011	[6]	Group0	5.71429	2	[EIF3D, MTIF2]
GO:0030514	negative regulation of BMP signaling pathway	GO_BiologicalProcess-Custom_17.05.2017_00h00	0.0099	0.012	0.00098	0.0014	[4, 5, 6, 7, 8, 9, 10, 11, 12, 13, 14]	Group4	5.88235	2	[HTRA1, SFRP1]
GO:0030521	androgen receptor signaling pathway	GO_BiologicalProcess-Custom_17.05.2017_00h00	0.0099	0.012	0.00014	0.00042	[5, 6, 7, 8, 9]	Group7	5.88235	2	[RNF14, SFRP1]
GO:0030514	negative regulation of BMP signaling pathway	GO_BiologicalProcess-Custom_17.05.2017_00h00	0.0099	0.012	0.00014	0.00042	[4, 5, 6, 7, 8, 9, 10, 11, 12, 13, 14]	Group7	5.88235	2	[HTRA1, SFRP1]
GO:0007044	cell-substrate junction assembly	GO_BiologicalProcess-Custom_17.05.2017_00h00	0.012	0.013	0.00098	0.0014	[5]	Group4	5.26316	2	[EPHA3, ITGB4]
GO:2000379	positive regulation of reactive oxygen species metabolic process	GO_BiologicalProcess-Custom_17.05.2017_00h00	0.012	0.013	0.00014	0.00042	[4, 5, 6]	Group7	5.26316	2	[ESR1, MAPT]
GO:2000379	positive regulation of reactive oxygen species metabolic process	GO_BiologicalProcess-Custom_17.05.2017_00h00	0.012	0.013	7.1e-06	6.4e-05	[4, 5, 6]	Group8	5.26316	2	[ESR1, MAPT]
GO:0014069	postsynaptic density	GO_CellularComponent-Custom_17.05.2017_00h00	0.02	0.02	0.0001	0.00046	[3, 4, 5]	Group6	4	2	[GRM1, PCLO]
GO:0014069	postsynaptic density	GO_CellularComponent-Custom_17.05.2017_00h00	0.02	0.02	7.1e-06	6.4e-05	[3, 4, 5]	Group8	4	2	[GRM1, PCLO]
GO:0000980	Metabolism of xenobiotics by cytochrome P450	KEGG_06.07.2015	0.02	0.021	0.05	0.05	[-1]	Group5	4.08163	2	[GSTA4, GSTO1]
GO:0000982	Drug metabolism	KEGG_06.07.2015	0.02	0.021	0.05	0.05	[-1]	Group5	4.08163	2	[GSTA4, GSTO1]
GO:0033143	regulation of intracellular steroid hormone receptor signaling pathway	GO_BiologicalProcess-Custom_17.05.2017_00h00	0.02	0.021	0.00014	0.00042	[4, 5, 6, 7, 8, 9]	Group7	4.08163	2	[RNF14, SFRP1]
