# Supplementary material for: Systems genomics study reveals expression quantitative trait loci, regulator genes and pathways associated with boar taint in pigs
Source: PLoS One. 2018 Feb 13;13(2):e0192673. doi: 10.1371/journal.pone.0192673 (PMC5811030; doi:10.1371/journal.pone.0192673)
Supplement: S4 File — Result table obtained from analysis of multi-tissue eQTLs with significant (FDR < 0.05) association with the summarised estimated breeding values of skatole and human nose scores. (XLS) [file pone.0192673.s004.xls]

## Sheet: multitissue_eQTLs_final_FDR0.05liver
snps	gene	isEQTL.liver	isEQTL.testis	marginalP.liver	marginalP.testis	genechr	s1	s2	rs	change	snpchr	snppos	snpname	mean	distance	ensembl	fdrTrait	fdrExp	GOterm
MARC0082230	ARMC7	1	1	0.00746096	0.000522815	12	6126601	6145548	rs81265837	A/G	12	6136945	MARC0082230	6.13607e+06	-870.5	ENSSSCG00000017214	1.37e-06	0.00504	molecular_function
ASGA0052617	ARMC7	1	1	0.00746096	0.000522815	12	6126601	6145548	rs81435284	A/G	12	6229056	ASGA0052617	6.13607e+06	-92981.5	ENSSSCG00000017214	1.37e-06	0.00504	molecular_function
H3GA0043049	UROS	1	1	0.00548985	7.14412e-05	14	146730878	146760491	rs80892090	T/G	14	146042948	H3GA0043049	1.46746e+08	702736	ENSSSCG00000010742	0.000831	0.0378	biological_process
ASGA0023262	ENSSSCG00000024047	1	1	0.000557269	0.00118715	4	138672479	138675055	rs80871264	A/G	4	138325752	ASGA0023262	138673767	348015	ENSSSCG00000024047	0.00313	2.1e-05	NA
ASGA0071803	NEB	1	1	5.86258e-05	0.000482844	15	156931032	157035322	rs81456636	T/C	15	156955591	ASGA0071803	156983177	27586	ENSSSCG00000016397	0.00751	9.67e-07	extracellular region
H3GA0042355	ENSSSCG00000029075	1	1	1.84129e-09	3.56741e-07	14	134049152	134096543	rs80947338	T/C	14	134746477	H3GA0042355	1.34073e+08	-673630	ENSSSCG00000025800	0.0208	2.9e-09	NA
H3GA0042355	ENSSSCG00000029075	1	1	1.84129e-09	3.56741e-07	14	134049152	134096543	rs80947338	T/C	14	134746477	H3GA0042355	1.34073e+08	-673630	ENSSSCG00000029075	0.0208	8.45e-08	NA
H3GA0042355	ENSSSCG00000029075	1	1	1.84129e-09	3.56741e-07	14	134049152	134096543	rs80947338	T/C	14	134746477	H3GA0042355	1.34073e+08	-673630	ENSSSCG00000010634	0.0208	5.27e-07	NA
ALGA0050315	TMEM41B	1	1	1.43956e-06	0.000243748	9	240073	266213	rs81411161	A/G	9	552465	ALGA0050315	253143	-299322	ENSSSCG00000014579	0.0208	6.72e-06	biological_process
H3GA0055546	TMEM41B	1	1	1.43956e-06	0.000243748	9	240073	266213	rs81313669	A/G	9	688635	H3GA0055546	253143	-435492	ENSSSCG00000014579	0.0208	6.72e-06	biological_process
DIAS0000667	TMEM41B	1	1	1.43956e-06	0.000243748	9	240073	266213	rs339471111	A/G	9	934473	DIAS0000667	253143	-681330	ENSSSCG00000014579	0.0208	6.72e-06	biological_process
MARC0011622	TMEM41B	1	1	2.11944e-06	0.000107672	9	240073	266213	rs81270995	T/C	9	21708	MARC0011622	253143	231435	ENSSSCG00000014579	0.0208	8.96e-06	biological_process
ALGA0050350	TMEM41B	1	1	2.11944e-06	0.000107672	9	240073	266213	rs81411123	A/G	9	304418	ALGA0050350	253143	-51275	ENSSSCG00000014579	0.0208	8.96e-06	biological_process
M1GA0026290	TMEM41B	1	1	2.11944e-06	0.000107672	9	240073	266213	rs81477176	T/C	9	974310	M1GA0026290	253143	-721167	ENSSSCG00000014579	0.0208	8.96e-06	biological_process
ALGA0000732	SYTL3	1	1	0.0131343	8.90889e-05	1	10432694	10496126	rs80932898	A/G	1	9951603	ALGA0000732	10464410	512807	ENSSSCG00000004057	0.0208	0.0353	molecular_function
ALGA0112324	ZNF185	1	1	1.77897e-06	0.000139699	X	141414894	141458759	rs81479582	T/C	X	140471268	ALGA0112324	1.41437e+08	965558	ENSSSCG00000012759	0.0218	1.19e-05	molecular_function
ASGA0094950	ENSSSCG00000024047	1	1	4.7643e-15	3.29628e-12	4	138672479	138675055	rs80916120	A/C	4	138291253	ASGA0094950	138673767	382514	ENSSSCG00000024047	0.0218	6.13e-12	NA
ASGA0023287	ENSSSCG00000024047	1	1	4.7643e-15	3.29628e-12	4	138672479	138675055	rs80919384	T/C	4	138545201	ASGA0023287	138673767	128566	ENSSSCG00000024047	0.0218	6.13e-12	NA
INRA0017701	ENSSSCG00000024047	1	1	4.7643e-15	3.29628e-12	4	138672479	138675055	rs337275357	A/G	4	138814055	INRA0017701	138673767	-140288	ENSSSCG00000024047	0.0218	6.13e-12	NA
MARC0051692	DMAC1	1	1	6.17012e-11	5.48405e-09	1	239641566	239643734	rs81242440	T/C	1	239139595	MARC0051692	239642650	503055	ENSSSCG00000005196	0.0218	2.98e-14	cytoplasm
ASGA0005698	DMAC1	1	1	6.17012e-11	5.48405e-09	1	239641566	239643734	rs80922101	A/G	1	239330887	ASGA0005698	239642650	311763	ENSSSCG00000005196	0.0218	2.98e-14	cytoplasm
MARC0065165	ENSSSCG00000025800	1	1	0.00185981	9.81037e-05	14	133941045	134028246	rs80830287	T/C	14	134425345	MARC0065165	1.33985e+08	-440700	ENSSSCG00000025800	0.0218	0.000914	NA
MARC0051692	DMAC1	1	1	6.17012e-11	5.48405e-09	1	239641566	239643734	rs81242440	T/C	1	239139595	MARC0051692	239642650	503055	ENSSSCG00000022796	0.0218	2.46e-11	cytoplasm
ASGA0005698	DMAC1	1	1	6.17012e-11	5.48405e-09	1	239641566	239643734	rs80922101	A/G	1	239330887	ASGA0005698	239642650	311763	ENSSSCG00000022796	0.0218	2.46e-11	cytoplasm
ASGA0023226	ENSSSCG00000024047	1	1	1.53802e-13	2.34591e-11	4	138672479	138675055	rs80948915	A/G	4	138123252	ASGA0023226	138673767	550515	ENSSSCG00000024047	0.0222	5.52e-11	NA
ALGA0081671	ENSSSCG00000025800	1	1	1.17488e-11	7.53922e-16	14	133941045	134028246	rs80906401	A/C	14	133783308	ALGA0081671	1.33985e+08	201338	ENSSSCG00000025800	0.023	1.63e-09	NA
ALGA0081671	ENSSSCG00000025800	1	1	1.17488e-11	7.53922e-16	14	133941045	134028246	rs80906401	A/C	14	133783308	ALGA0081671	1.33985e+08	201338	ENSSSCG00000029075	0.023	9.58e-08	NA
ALGA0081671	ENSSSCG00000025800	1	1	1.17488e-11	7.53922e-16	14	133941045	134028246	rs80906401	A/C	14	133783308	ALGA0081671	1.33985e+08	201338	ENSSSCG00000010634	0.023	2.89e-07	NA
ASGA0102392	KLHDC4	1	1	1.73815e-07	6.52936e-07	6	1750798	1760656	rs81323702	T/C	6	1666280	ASGA0102392	1755727	89447	ENSSSCG00000002652	0.0255	0.000228	molecular_function
ASGA0023202	ENSSSCG00000024047	1	1	8.06751e-07	7.26299e-05	4	138672479	138675055	rs81380844	T/C	4	137691079	ASGA0023202	138673767	982688	ENSSSCG00000024047	0.0407	3.65e-05	NA
H3GA0056153	KLHDC4	1	1	9.4295e-07	3.22265e-05	6	1750798	1760656	rs81320759	A/C	6	2568290	H3GA0056153	1755727	-812563	ENSSSCG00000002652	0.0407	0.000135	molecular_function
ASGA0027947	CES1	1	1	8.90664e-06	0.00971418	6	27325086	27350417	rs81395038	T/C	6	27487825	ASGA0027947	2.73378e+07	-150074	ENSSSCG00000002825	0.0407	2.6e-05	intracellular
