# Supplementary material for: Systems genomics study reveals expression quantitative trait loci, regulator genes and pathways associated with boar taint in pigs
Source: PLoS One. 2018 Feb 13;13(2):e0192673. doi: 10.1371/journal.pone.0192673 (PMC5811030; doi:10.1371/journal.pone.0192673)
Supplement: S5 File — Result table obtained from enrichment test with using filtered cis-acting eQTLs on known QTL traits from Animal Genome PigQTLdb. The test revealed QTL traits which were significantly (FDR < 0.05) overlapped by the eQTLs and the genes associated with the eQTLs that overlapped the QTL traits. (XLS) [file pone.0192673.s005.xls]

## Sheet: Gene-Trait-cyto
eQTLs	trait	P-value	change	gene
rs80922101-ENSSSCG00000022796	Abdominal fat weight	0.000992044	-0.121901	ENSSSCG00000022796
rs81355245-TMEM242	Abdominal fat weight	0.000992044	-0.121901	TMEM242
rs81238764-MAPT	Abdominal fat weight	0.000992044	-0.121901	MAPT
rs80864895-BAIAP2	Abdominal fat weight	0.000992044	-0.121901	BAIAP2
rs81342651-BAIAP2	Abdominal fat weight	0.000992044	-0.121901	BAIAP2
rs81444193-ZNF662	Abdominal fat weight	0.000992044	-0.121901	ZNF662
rs80905121-ZNF662	Abdominal fat weight	0.000992044	-0.121901	ZNF662
rs81286188-ATP13A3	Abdominal fat weight	0.000992044	-0.121901	ATP13A3
rs81286188-LSG1	Abdominal fat weight	0.000992044	-0.121901	LSG1
rs81308910-ATP13A3	Abdominal fat weight	0.000992044	-0.121901	ATP13A3
rs81309447-ATP13A3	Abdominal fat weight	0.000992044	-0.121901	ATP13A3
rs81478384-ATP13A3	Abdominal fat weight	0.000992044	-0.121901	ATP13A3
rs81303987-ATP13A3	Abdominal fat weight	0.000992044	-0.121901	ATP13A3
rs80803537-PLCD1	Abdominal fat weight	0.000992044	-0.121901	PLCD1
rs80830450-P3H2	Abdominal fat weight	0.000992044	-0.121901	P3H2
rs81448073-ENSSSCG00000029252	Abdominal fat weight	0.000992044	-0.121901	ENSSSCG00000029252
rs81251355-ENSSSCG00000029252	Abdominal fat weight	0.000992044	-0.121901	ENSSSCG00000029252
rs81448073-ENSSSCG00000011817	Abdominal fat weight	0.000992044	-0.121901	ENSSSCG00000011817
rs81251355-ENSSSCG00000011817	Abdominal fat weight	0.000992044	-0.121901	ENSSSCG00000011817
rs80904527-KALRN	Abdominal fat weight	0.000992044	-0.121901	KALRN
rs80878879-KALRN	Abdominal fat weight	0.000992044	-0.121901	KALRN
rs81478384-OPA1	Abdominal fat weight	0.000992044	-0.121901	OPA1
rs81303987-OPA1	Abdominal fat weight	0.000992044	-0.121901	OPA1
rs81456636-NEB	Abdominal fat weight	0.000992044	-0.121901	NEB
rs81357053-BBOX1	Abdominal fat weight	0.000992044	-0.121901	BBOX1
rs81305789-BBOX1	Abdominal fat weight	0.000992044	-0.121901	BBOX1
rs81340851-NAALADL1	Abdominal fat weight	0.000992044	-0.121901	NAALADL1
rs81212188-NAALADL1	Abdominal fat weight	0.000992044	-0.121901	NAALADL1
rs81359616-NAALADL1	Abdominal fat weight	0.000992044	-0.121901	NAALADL1
rs81377192-FAM49A	Abdominal fat weight	0.000992044	-0.121901	FAM49A
rs81377208-FAM49A	Abdominal fat weight	0.000992044	-0.121901	FAM49A
rs81376189-FNDC4	Abdominal fat weight	0.000992044	-0.121901	FNDC4
rs55619176-MTIF2	Abdominal fat weight	0.000992044	-0.121901	MTIF2
rs81324319-AP5Z1	Abdominal fat weight	0.000992044	-0.121901	AP5Z1
rs81237965-AP5Z1	Abdominal fat weight	0.000992044	-0.121901	AP5Z1
rs81368929-CARHSP1	Abdominal fat weight	0.000992044	-0.121901	CARHSP1
rs337275357-ENSSSCG00000024047	Abdominal fat weight	0.000992044	-0.121901	ENSSSCG00000024047
rs80916120-ENSSSCG00000022090	Abdominal fat weight	0.000992044	-0.121901	ENSSSCG00000022090
rs80919384-ENSSSCG00000022090	Abdominal fat weight	0.000992044	-0.121901	ENSSSCG00000022090
rs337275357-ENSSSCG00000022090	Abdominal fat weight	0.000992044	-0.121901	ENSSSCG00000022090
rs80948915-ENSSSCG00000024047	Abdominal fat weight	0.000992044	-0.121901	ENSSSCG00000024047
rs81351832-ENSSSCG00000005474	Average backfat thickness	5.032e-06	-0.182992	ENSSSCG00000005474
rs80799070-ENSSSCG00000005474	Average backfat thickness	5.032e-06	-0.182992	ENSSSCG00000005474
rs81323247-ENSSSCG00000005474	Average backfat thickness	5.032e-06	-0.182992	ENSSSCG00000005474
rs80810121-ENSSSCG00000005474	Average backfat thickness	5.032e-06	-0.182992	ENSSSCG00000005474
rs322387609-ENSSSCG00000005474	Average backfat thickness	5.032e-06	-0.182992	ENSSSCG00000005474
rs80937820-ENSSSCG00000005474	Average backfat thickness	5.032e-06	-0.182992	ENSSSCG00000005474
rs81349456-NUP43	Average backfat thickness	5.032e-06	-0.182992	NUP43
rs81349443-NUP43	Average backfat thickness	5.032e-06	-0.182992	NUP43
rs80944555-NUP43	Average backfat thickness	5.032e-06	-0.182992	NUP43
rs81349123-NUP43	Average backfat thickness	5.032e-06	-0.182992	NUP43
rs81349236-NUP43	Average backfat thickness	5.032e-06	-0.182992	NUP43
rs80855596-NUP43	Average backfat thickness	5.032e-06	-0.182992	NUP43
rs80966155-TNC	Average backfat thickness	5.032e-06	-0.182992	TNC
rs80966155-ENSSSCG00000026492	Average backfat thickness	5.032e-06	-0.182992	ENSSSCG00000026492
rs80957825-ENSSSCG00000005474	Average backfat thickness	5.032e-06	-0.182992	ENSSSCG00000005474
rs80820181-ENSSSCG00000005474	Average backfat thickness	5.032e-06	-0.182992	ENSSSCG00000005474
rs81242440-DMAC1	Average backfat thickness	5.032e-06	-0.182992	DMAC1
rs80922101-DMAC1	Average backfat thickness	5.032e-06	-0.182992	DMAC1
rs81242440-ENSSSCG00000022796	Average backfat thickness	5.032e-06	-0.182992	ENSSSCG00000022796
rs80922101-ENSSSCG00000022796	Average backfat thickness	5.032e-06	-0.182992	ENSSSCG00000022796
rs81355245-TMEM242	Average backfat thickness	5.032e-06	-0.182992	TMEM242
rs81306257-ENSSSCG00000029150	Average backfat thickness	5.032e-06	-0.182992	ENSSSCG00000029150
rs81224794-ENSSSCG00000029150	Average backfat thickness	5.032e-06	-0.182992	ENSSSCG00000029150
rs80814798-CCDC170	Average backfat thickness	5.032e-06	-0.182992	CCDC170
rs81348764-CCDC170	Average backfat thickness	5.032e-06	-0.182992	CCDC170
rs81348677-CCDC170	Average backfat thickness	5.032e-06	-0.182992	CCDC170
rs81328558-CCDC170	Average backfat thickness	5.032e-06	-0.182992	CCDC170
rs80993397-CCDC170	Average backfat thickness	5.032e-06	-0.182992	CCDC170
rs81351832-SNX30	Average backfat thickness	5.032e-06	-0.182992	SNX30
rs80836463-ESR1	Average backfat thickness	5.032e-06	-0.182992	ESR1
rs81348579-ESR1	Average backfat thickness	5.032e-06	-0.182992	ESR1
rs81348614-ESR1	Average backfat thickness	5.032e-06	-0.182992	ESR1
rs80847587-ZWILCH	Average backfat thickness	5.032e-06	-0.182992	ZWILCH
rs80847587-TIPIN	Average backfat thickness	5.032e-06	-0.182992	TIPIN
rs329666944-ENSSSCG00000004117	Average backfat thickness	5.032e-06	-0.182992	ENSSSCG00000004117
rs329666944-GRM1	Average backfat thickness	5.032e-06	-0.182992	GRM1
rs81351832-ENSSSCG00000005474	Average backfat thickness	5.032e-06	-0.182992	ENSSSCG00000005474
rs80996436-TNC	Average backfat thickness	5.032e-06	-0.182992	TNC
rs80996436-ENSSSCG00000020784	Average backfat thickness	5.032e-06	-0.182992	ENSSSCG00000020784
rs81349409-TIPIN	Average backfat thickness	5.032e-06	-0.182992	TIPIN
rs81349409-ZWILCH	Average backfat thickness	5.032e-06	-0.182992	ZWILCH
rs81323247-SNX30	Average backfat thickness	5.032e-06	-0.182992	SNX30
rs326112956-FBP2	Average backfat thickness	5.032e-06	-0.182992	FBP2
rs81422682-CTSL	Average backfat thickness	5.032e-06	-0.182992	CTSL
rs80906068-FBP2	Average backfat thickness	5.032e-06	-0.182992	FBP2
rs81265837-ARMC7	Average backfat thickness	5.032e-06	-0.182992	ARMC7
rs81238764-MAPT	Average backfat thickness	5.032e-06	-0.182992	MAPT
rs80864895-BAIAP2	Average backfat thickness	5.032e-06	-0.182992	BAIAP2
rs81342651-BAIAP2	Average backfat thickness	5.032e-06	-0.182992	BAIAP2
rs81265837-ARMC7	Average backfat thickness	5.032e-06	-0.182992	ARMC7
rs81435284-ARMC7	Average backfat thickness	5.032e-06	-0.182992	ARMC7
rs81438833-TEPSIN	Average backfat thickness	5.032e-06	-0.182992	TEPSIN
rs81439307-TEPSIN	Average backfat thickness	5.032e-06	-0.182992	TEPSIN
rs81433579-ITGB4	Average backfat thickness	5.032e-06	-0.182992	ITGB4
rs81434447-ITGB4	Average backfat thickness	5.032e-06	-0.182992	ITGB4
rs81444193-ZNF662	Average backfat thickness	5.032e-06	-0.182992	ZNF662
rs80905121-ZNF662	Average backfat thickness	5.032e-06	-0.182992	ZNF662
rs81286188-ATP13A3	Average backfat thickness	5.032e-06	-0.182992	ATP13A3
rs81286188-LSG1	Average backfat thickness	5.032e-06	-0.182992	LSG1
rs81308910-ATP13A3	Average backfat thickness	5.032e-06	-0.182992	ATP13A3
rs81309447-ATP13A3	Average backfat thickness	5.032e-06	-0.182992	ATP13A3
rs81478384-ATP13A3	Average backfat thickness	5.032e-06	-0.182992	ATP13A3
rs81303987-ATP13A3	Average backfat thickness	5.032e-06	-0.182992	ATP13A3
rs80803537-PLCD1	Average backfat thickness	5.032e-06	-0.182992	PLCD1
rs81448091-ENSSSCG00000029252	Average backfat thickness	5.032e-06	-0.182992	ENSSSCG00000029252
rs81448091-ENSSSCG00000011817	Average backfat thickness	5.032e-06	-0.182992	ENSSSCG00000011817
rs80906401-ENSSSCG00000025800	Average backfat thickness	5.032e-06	-0.182992	ENSSSCG00000025800
rs80906401-ENSSSCG00000029075	Average backfat thickness	5.032e-06	-0.182992	ENSSSCG00000029075
rs80906401-ENSSSCG00000010634	Average backfat thickness	5.032e-06	-0.182992	ENSSSCG00000010634
rs80990547-HTRA1	Average backfat thickness	5.032e-06	-0.182992	HTRA1
rs80944071-GSTO1	Average backfat thickness	5.032e-06	-0.182992	GSTO1
rs80884491-EXTL3	Average backfat thickness	5.032e-06	-0.182992	EXTL3
rs81456636-NEB	Average backfat thickness	5.032e-06	-0.182992	NEB
rs81357053-BBOX1	Average backfat thickness	5.032e-06	-0.182992	BBOX1
rs81305789-BBOX1	Average backfat thickness	5.032e-06	-0.182992	BBOX1
rs81340851-NAALADL1	Average backfat thickness	5.032e-06	-0.182992	NAALADL1
rs81212188-NAALADL1	Average backfat thickness	5.032e-06	-0.182992	NAALADL1
rs81359616-NAALADL1	Average backfat thickness	5.032e-06	-0.182992	NAALADL1
rs81376189-FNDC4	Average backfat thickness	5.032e-06	-0.182992	FNDC4
rs80919384-ENSSSCG00000024047	Average backfat thickness	5.032e-06	-0.182992	ENSSSCG00000024047
rs337275357-ENSSSCG00000024047	Average backfat thickness	5.032e-06	-0.182992	ENSSSCG00000024047
rs80916120-ENSSSCG00000022090	Average backfat thickness	5.032e-06	-0.182992	ENSSSCG00000022090
rs80919384-ENSSSCG00000022090	Average backfat thickness	5.032e-06	-0.182992	ENSSSCG00000022090
rs337275357-ENSSSCG00000022090	Average backfat thickness	5.032e-06	-0.182992	ENSSSCG00000022090
rs80948915-ENSSSCG00000024047	Average backfat thickness	5.032e-06	-0.182992	ENSSSCG00000024047
rs80948915-ENSSSCG00000022090	Average backfat thickness	5.032e-06	-0.182992	ENSSSCG00000022090
rs81444056-ZNF662	Average glycolytic potential	0.0061143	-0.0480897	ZNF662
rs81268762-FAM198A	Average glycolytic potential	0.0061143	-0.0480897	FAM198A
rs80830287-ENSSSCG00000010634	Backfat between 3rd and 4th last ribs	0.0262227	-0.0400715	ENSSSCG00000010634
rs80840041-GSTO1	Backfat between 3rd and 4th last ribs	0.0262227	-0.0400715	GSTO1
rs81456636-NEB	Backfat between 3rd and 4th last ribs	0.0262227	-0.0400715	NEB
rs80922101-ENSSSCG00000022796	Backfat weight	0.0101237	-0.0994907	ENSSSCG00000022796
rs81355245-TMEM242	Backfat weight	0.0101237	-0.0994907	TMEM242
rs81306257-ENSSSCG00000029150	Backfat weight	0.0101237	-0.0994907	ENSSSCG00000029150
rs81224794-ENSSSCG00000029150	Backfat weight	0.0101237	-0.0994907	ENSSSCG00000029150
rs80814798-CCDC170	Backfat weight	0.0101237	-0.0994907	CCDC170
rs81348764-CCDC170	Backfat weight	0.0101237	-0.0994907	CCDC170
rs81348677-CCDC170	Backfat weight	0.0101237	-0.0994907	CCDC170
rs81328558-CCDC170	Backfat weight	0.0101237	-0.0994907	CCDC170
rs80993397-CCDC170	Backfat weight	0.0101237	-0.0994907	CCDC170
rs81351832-SNX30	Backfat weight	0.0101237	-0.0994907	SNX30
rs80836463-ESR1	Backfat weight	0.0101237	-0.0994907	ESR1
rs81348579-ESR1	Backfat weight	0.0101237	-0.0994907	ESR1
rs81348614-ESR1	Backfat weight	0.0101237	-0.0994907	ESR1
rs80847587-ZWILCH	Backfat weight	0.0101237	-0.0994907	ZWILCH
rs80847587-TIPIN	Backfat weight	0.0101237	-0.0994907	TIPIN
rs329666944-ENSSSCG00000004117	Backfat weight	0.0101237	-0.0994907	ENSSSCG00000004117
rs329666944-GRM1	Backfat weight	0.0101237	-0.0994907	GRM1
rs81351832-ENSSSCG00000005474	Backfat weight	0.0101237	-0.0994907	ENSSSCG00000005474
rs80996436-TNC	Backfat weight	0.0101237	-0.0994907	TNC
rs80996436-ENSSSCG00000020784	Backfat weight	0.0101237	-0.0994907	ENSSSCG00000020784
rs81349409-TIPIN	Backfat weight	0.0101237	-0.0994907	TIPIN
rs81349409-ZWILCH	Backfat weight	0.0101237	-0.0994907	ZWILCH
rs80906068-FBP2	Backfat weight	0.0101237	-0.0994907	FBP2
rs81328750-ENSSSCG00000029429	Backfat weight	0.0101237	-0.0994907	ENSSSCG00000029429
rs81324534-ENSSSCG00000011035	Backfat weight	0.0101237	-0.0994907	ENSSSCG00000011035
rs81424379-ENSSSCG00000011035	Backfat weight	0.0101237	-0.0994907	ENSSSCG00000011035
rs81424446-ENSSSCG00000011035	Backfat weight	0.0101237	-0.0994907	ENSSSCG00000011035
rs81281239-ENSSSCG00000011035	Backfat weight	0.0101237	-0.0994907	ENSSSCG00000011035
rs81424494-ENSSSCG00000011035	Backfat weight	0.0101237	-0.0994907	ENSSSCG00000011035
rs81424506-ENSSSCG00000011035	Backfat weight	0.0101237	-0.0994907	ENSSSCG00000011035
rs81424639-ENSSSCG00000011035	Backfat weight	0.0101237	-0.0994907	ENSSSCG00000011035
rs81265837-ARMC7	Backfat weight	0.0101237	-0.0994907	ARMC7
rs81444193-ZNF662	Backfat weight	0.0101237	-0.0994907	ZNF662
rs80905121-ZNF662	Backfat weight	0.0101237	-0.0994907	ZNF662
rs81286188-ATP13A3	Backfat weight	0.0101237	-0.0994907	ATP13A3
rs81286188-LSG1	Backfat weight	0.0101237	-0.0994907	LSG1
rs81308910-ATP13A3	Backfat weight	0.0101237	-0.0994907	ATP13A3
rs80803537-PLCD1	Backfat weight	0.0101237	-0.0994907	PLCD1
rs81448091-ENSSSCG00000029252	Backfat weight	0.0101237	-0.0994907	ENSSSCG00000029252
rs81448091-ENSSSCG00000011817	Backfat weight	0.0101237	-0.0994907	ENSSSCG00000011817
rs81456636-NEB	Backfat weight	0.0101237	-0.0994907	NEB
rs81357053-BBOX1	Backfat weight	0.0101237	-0.0994907	BBOX1
rs81305789-BBOX1	Backfat weight	0.0101237	-0.0994907	BBOX1
rs81340851-NAALADL1	Backfat weight	0.0101237	-0.0994907	NAALADL1
rs81212188-NAALADL1	Backfat weight	0.0101237	-0.0994907	NAALADL1
rs81359616-NAALADL1	Backfat weight	0.0101237	-0.0994907	NAALADL1
rs81448091-ENSSSCG00000029252	Base excess	0.00140738	-0.0679268	ENSSSCG00000029252
rs81448091-ENSSSCG00000011817	Base excess	0.00140738	-0.0679268	ENSSSCG00000011817
rs80892090-UROS	Base excess	0.00140738	-0.0679268	UROS
rs80871231-BUB3	Base excess	0.00140738	-0.0679268	BUB3
rs81359616-NAALADL1	Base excess	0.00140738	-0.0679268	NAALADL1
rs81328750-ENSSSCG00000029429	Basophil number	0.0114578	0.051427	ENSSSCG00000029429
rs81324534-ENSSSCG00000011035	Basophil number	0.0114578	0.051427	ENSSSCG00000011035
rs81424379-ENSSSCG00000011035	Basophil number	0.0114578	0.051427	ENSSSCG00000011035
rs81424446-ENSSSCG00000011035	Basophil number	0.0114578	0.051427	ENSSSCG00000011035
rs81281239-ENSSSCG00000011035	Basophil number	0.0114578	0.051427	ENSSSCG00000011035
rs81424494-ENSSSCG00000011035	Basophil number	0.0114578	0.051427	ENSSSCG00000011035
rs81424506-ENSSSCG00000011035	Basophil number	0.0114578	0.051427	ENSSSCG00000011035
rs81424639-ENSSSCG00000011035	Basophil number	0.0114578	0.051427	ENSSSCG00000011035
rs81265837-ARMC7	Basophil number	0.0114578	0.051427	ARMC7
rs81435284-ARMC7	Basophil number	0.0114578	0.051427	ARMC7
rs81305046-BAIAP2	Basophil number	0.0114578	0.051427	BAIAP2
rs81438833-BAIAP2	Basophil number	0.0114578	0.051427	BAIAP2
rs81439307-BAIAP2	Basophil number	0.0114578	0.051427	BAIAP2
rs81440749-BAIAP2	Basophil number	0.0114578	0.051427	BAIAP2
rs81433762-TEN1	Basophil number	0.0114578	0.051427	TEN1
rs81434107-TEN1	Basophil number	0.0114578	0.051427	TEN1
rs81311681-HEXDC	Basophil number	0.0114578	0.051427	HEXDC
rs81434341-HEXDC	Basophil number	0.0114578	0.051427	HEXDC
rs81271924-HEXDC	Basophil number	0.0114578	0.051427	HEXDC
rs81283210-HEXDC	Basophil number	0.0114578	0.051427	HEXDC
rs81233143-INTS2	Basophil number	0.0114578	0.051427	INTS2
rs327709564-AOC2	Basophil number	0.0114578	0.051427	AOC2
rs80932898-SYTL3	Basophil percentage	0.0143508	0.0240914	SYTL3
rs80930244-TNC	Basophil percentage	0.0143508	0.0240914	TNC
rs80930244-ENSSSCG00000020784	Basophil percentage	0.0143508	0.0240914	ENSSSCG00000020784
rs80816903-TNC	Basophil percentage	0.0143508	0.0240914	TNC
rs342960088-TNC	Basophil percentage	0.0143508	0.0240914	TNC
rs81340250-TNC	Basophil percentage	0.0143508	0.0240914	TNC
rs80816903-ENSSSCG00000020784	Basophil percentage	0.0143508	0.0240914	ENSSSCG00000020784
rs80922101-ENSSSCG00000022796	Belly weight	0.00850664	-0.0899266	ENSSSCG00000022796
rs81355245-TMEM242	Belly weight	0.00850664	-0.0899266	TMEM242
rs81306257-ENSSSCG00000029150	Belly weight	0.00850664	-0.0899266	ENSSSCG00000029150
rs81224794-ENSSSCG00000029150	Belly weight	0.00850664	-0.0899266	ENSSSCG00000029150
rs326112956-FBP2	Belly weight	0.00850664	-0.0899266	FBP2
rs81422682-FBP2	Belly weight	0.00850664	-0.0899266	FBP2
rs81422682-CTSL	Belly weight	0.00850664	-0.0899266	CTSL
rs81435983-ARMC7	Belly weight	0.00850664	-0.0899266	ARMC7
rs81321757-ARMC7	Belly weight	0.00850664	-0.0899266	ARMC7
rs81305046-TEPSIN	Belly weight	0.00850664	-0.0899266	TEPSIN
rs80906401-ENSSSCG00000025800	Belly weight	0.00850664	-0.0899266	ENSSSCG00000025800
rs80906401-ENSSSCG00000029075	Belly weight	0.00850664	-0.0899266	ENSSSCG00000029075
rs80906401-ENSSSCG00000010634	Belly weight	0.00850664	-0.0899266	ENSSSCG00000010634
rs80990547-HTRA1	Belly weight	0.00850664	-0.0899266	HTRA1
rs80944071-GSTO1	Belly weight	0.00850664	-0.0899266	GSTO1
rs81456636-NEB	Belly weight	0.00850664	-0.0899266	NEB
rs80948551-DDHD2	Belly weight	0.00850664	-0.0899266	DDHD2
rs81478951-DDHD2	Belly weight	0.00850664	-0.0899266	DDHD2
rs81357053-BBOX1	Belly weight	0.00850664	-0.0899266	BBOX1
rs81305789-BBOX1	Belly weight	0.00850664	-0.0899266	BBOX1
rs81340851-NAALADL1	Belly weight	0.00850664	-0.0899266	NAALADL1
rs81212188-NAALADL1	Belly weight	0.00850664	-0.0899266	NAALADL1
rs81359616-NAALADL1	Belly weight	0.00850664	-0.0899266	NAALADL1
rs81376189-FNDC4	Belly weight	0.00850664	-0.0899266	FNDC4
rs55619176-MTIF2	Belly weight	0.00850664	-0.0899266	MTIF2
rs81324319-AP5Z1	Belly weight	0.00850664	-0.0899266	AP5Z1
rs81237965-AP5Z1	Belly weight	0.00850664	-0.0899266	AP5Z1
rs81368929-CARHSP1	Belly weight	0.00850664	-0.0899266	CARHSP1
rs81448091-ENSSSCG00000029252	Blood pH	0.0144852	-0.0377896	ENSSSCG00000029252
rs80906068-FBP2	Body temperature	0.0383039	-0.0416698	FBP2
rs80810385-ENSSSCG00000011817	Body temperature	0.0383039	-0.0416698	ENSSSCG00000011817
rs81444403-ENSSSCG00000025739	Body temperature	0.0383039	-0.0416698	ENSSSCG00000025739
rs81444193-ENSSSCG00000025739	Body temperature	0.0383039	-0.0416698	ENSSSCG00000025739
rs81351832-ENSSSCG00000005474	Body weight (birth)	0.0205154	-0.0753393	ENSSSCG00000005474
rs80799070-ENSSSCG00000005474	Body weight (birth)	0.0205154	-0.0753393	ENSSSCG00000005474
rs81323247-ENSSSCG00000005474	Body weight (birth)	0.0205154	-0.0753393	ENSSSCG00000005474
rs80937820-ENSSSCG00000005474	Body weight (birth)	0.0205154	-0.0753393	ENSSSCG00000005474
rs81306257-ENSSSCG00000029150	Body weight (birth)	0.0205154	-0.0753393	ENSSSCG00000029150
rs81224794-ENSSSCG00000029150	Body weight (birth)	0.0205154	-0.0753393	ENSSSCG00000029150
rs80814798-CCDC170	Body weight (birth)	0.0205154	-0.0753393	CCDC170
rs81348764-CCDC170	Body weight (birth)	0.0205154	-0.0753393	CCDC170
rs81293055-ENSSSCG00000004117	Body weight (birth)	0.0205154	-0.0753393	ENSSSCG00000004117
rs80806865-ENSSSCG00000004117	Body weight (birth)	0.0205154	-0.0753393	ENSSSCG00000004117
rs81422682-CTSL	Body weight (birth)	0.0205154	-0.0753393	CTSL
rs81444193-ZNF662	Body weight (birth)	0.0205154	-0.0753393	ZNF662
rs80905121-ZNF662	Body weight (birth)	0.0205154	-0.0753393	ZNF662
rs81286188-ATP13A3	Body weight (birth)	0.0205154	-0.0753393	ATP13A3
rs81286188-LSG1	Body weight (birth)	0.0205154	-0.0753393	LSG1
rs81308910-ATP13A3	Body weight (birth)	0.0205154	-0.0753393	ATP13A3
rs81441228-EPHA3	Body weight (birth)	0.0205154	-0.0753393	EPHA3
rs80817135-KALRN	Body weight (birth)	0.0205154	-0.0753393	KALRN
rs81456636-NEB	Body weight (birth)	0.0205154	-0.0753393	NEB
rs81357053-BBOX1	Body weight (birth)	0.0205154	-0.0753393	BBOX1
rs81305789-BBOX1	Body weight (birth)	0.0205154	-0.0753393	BBOX1
rs81340851-NAALADL1	Body weight (birth)	0.0205154	-0.0753393	NAALADL1
rs81212188-NAALADL1	Body weight (birth)	0.0205154	-0.0753393	NAALADL1
rs81359616-NAALADL1	Body weight (birth)	0.0205154	-0.0753393	NAALADL1
rs81359658-NAALADL1	Body weight linear	0.00996222	0.0192898	NAALADL1
rs81270867-ENSSSCG00000014393	Body weight linear	0.00996222	0.0192898	ENSSSCG00000014393
rs81270867-RNF14	Body weight linear	0.00996222	0.0192898	RNF14
rs328830923-CAST	Body weight linear	0.00996222	0.0192898	CAST
rs81337787-TRPC7	Body weight linear	0.00996222	0.0192898	TRPC7
rs80922101-ENSSSCG00000022796	CD2-positive leukocyte number	0.0006638	-0.0622656	ENSSSCG00000022796
rs81355245-TMEM242	CD2-positive leukocyte number	0.0006638	-0.0622656	TMEM242
rs80922101-ENSSSCG00000022796	CD4-positive leukocyte number	0.0008192	-0.0643504	ENSSSCG00000022796
rs81355245-TMEM242	CD4-positive leukocyte number	0.0008192	-0.0643504	TMEM242
rs81368929-CARHSP1	CD4-positive leukocyte number	0.0008192	-0.0643504	CARHSP1
rs80932898-SYTL3	CD8-negative leukocyte percentage	0.00027915	0.0348464	SYTL3
rs80930244-TNC	CD8-negative leukocyte percentage	0.00027915	0.0348464	TNC
rs80930244-ENSSSCG00000020784	CD8-negative leukocyte percentage	0.00027915	0.0348464	ENSSSCG00000020784
rs80816903-TNC	CD8-negative leukocyte percentage	0.00027915	0.0348464	TNC
rs342960088-TNC	CD8-negative leukocyte percentage	0.00027915	0.0348464	TNC
rs81340250-TNC	CD8-negative leukocyte percentage	0.00027915	0.0348464	TNC
rs80816903-ENSSSCG00000020784	CD8-negative leukocyte percentage	0.00027915	0.0348464	ENSSSCG00000020784
rs81441228-EPHA3	CD8-negative leukocyte percentage	0.00027915	0.0348464	EPHA3
rs80817135-KALRN	CD8-negative leukocyte percentage	0.00027915	0.0348464	KALRN
rs80932898-SYTL3	CD8-positive leukocyte percentage	0.00027915	0.0348492	SYTL3
rs80930244-TNC	CD8-positive leukocyte percentage	0.00027915	0.0348492	TNC
rs80930244-ENSSSCG00000020784	CD8-positive leukocyte percentage	0.00027915	0.0348492	ENSSSCG00000020784
rs80816903-TNC	CD8-positive leukocyte percentage	0.00027915	0.0348492	TNC
rs342960088-TNC	CD8-positive leukocyte percentage	0.00027915	0.0348492	TNC
rs81340250-TNC	CD8-positive leukocyte percentage	0.00027915	0.0348492	TNC
rs80816903-ENSSSCG00000020784	CD8-positive leukocyte percentage	0.00027915	0.0348492	ENSSSCG00000020784
rs81441228-EPHA3	CD8-positive leukocyte percentage	0.00027915	0.0348492	EPHA3
rs80817135-KALRN	CD8-positive leukocyte percentage	0.00027915	0.0348492	KALRN
rs81242440-DMAC1	CIE-a*	0.00803683	-0.0882308	DMAC1
rs80922101-DMAC1	CIE-a*	0.00803683	-0.0882308	DMAC1
rs81242440-ENSSSCG00000022796	CIE-a*	0.00803683	-0.0882308	ENSSSCG00000022796
rs80922101-ENSSSCG00000022796	CIE-a*	0.00803683	-0.0882308	ENSSSCG00000022796
rs81355245-TMEM242	CIE-a*	0.00803683	-0.0882308	TMEM242
rs81293055-ENSSSCG00000004117	CIE-a*	0.00803683	-0.0882308	ENSSSCG00000004117
rs80806865-ENSSSCG00000004117	CIE-a*	0.00803683	-0.0882308	ENSSSCG00000004117
rs81422682-CTSL	CIE-a*	0.00803683	-0.0882308	CTSL
rs81435284-ARMC7	CIE-a*	0.00803683	-0.0882308	ARMC7
rs81305046-BAIAP2	CIE-a*	0.00803683	-0.0882308	BAIAP2
rs81438833-BAIAP2	CIE-a*	0.00803683	-0.0882308	BAIAP2
rs81439307-BAIAP2	CIE-a*	0.00803683	-0.0882308	BAIAP2
rs81440749-BAIAP2	CIE-a*	0.00803683	-0.0882308	BAIAP2
rs81433762-TEN1	CIE-a*	0.00803683	-0.0882308	TEN1
rs81434107-TEN1	CIE-a*	0.00803683	-0.0882308	TEN1
rs81311681-HEXDC	CIE-a*	0.00803683	-0.0882308	HEXDC
rs81434341-HEXDC	CIE-a*	0.00803683	-0.0882308	HEXDC
rs81271924-HEXDC	CIE-a*	0.00803683	-0.0882308	HEXDC
rs81283210-HEXDC	CIE-a*	0.00803683	-0.0882308	HEXDC
rs81233143-INTS2	CIE-a*	0.00803683	-0.0882308	INTS2
rs327709564-AOC2	CIE-a*	0.00803683	-0.0882308	AOC2
rs80864895-HEXDC	CIE-a*	0.00803683	-0.0882308	HEXDC
rs81433579-ITGB4	CIE-a*	0.00803683	-0.0882308	ITGB4
rs81434447-ITGB4	CIE-a*	0.00803683	-0.0882308	ITGB4
rs81449698-EXTL3	CIE-a*	0.00803683	-0.0882308	EXTL3
rs80884491-EXTL3	CIE-a*	0.00803683	-0.0882308	EXTL3
rs81456636-NEB	CIE-a*	0.00803683	-0.0882308	NEB
rs81265837-ARMC7	CIE-b*	0.00271627	-0.0926355	ARMC7
rs81435284-ARMC7	CIE-b*	0.00271627	-0.0926355	ARMC7
rs81444056-ZNF662	CIE-b*	0.00271627	-0.0926355	ZNF662
rs81268762-FAM198A	CIE-b*	0.00271627	-0.0926355	FAM198A
rs80803537-PLCD1	CIE-b*	0.00271627	-0.0926355	PLCD1
rs80810385-ENSSSCG00000011817	CIE-b*	0.00271627	-0.0926355	ENSSSCG00000011817
rs81444403-ENSSSCG00000025739	CIE-b*	0.00271627	-0.0926355	ENSSSCG00000025739
rs81444193-ENSSSCG00000025739	CIE-b*	0.00271627	-0.0926355	ENSSSCG00000025739
rs81444258-ENSSSCG00000025739	CIE-b*	0.00271627	-0.0926355	ENSSSCG00000025739
rs81478384-OPA1	CIE-b*	0.00271627	-0.0926355	OPA1
rs81303987-OPA1	CIE-b*	0.00271627	-0.0926355	OPA1
rs81441228-EPHA3	CIE-b*	0.00271627	-0.0926355	EPHA3
rs80817135-KALRN	CIE-b*	0.00271627	-0.0926355	KALRN
rs81448091-ENSSSCG00000029252	CIE-b*	0.00271627	-0.0926355	ENSSSCG00000029252
rs80884491-EXTL3	CIE-b*	0.00271627	-0.0926355	EXTL3
rs81377192-FAM49A	CIE-b*	0.00271627	-0.0926355	FAM49A
rs81377208-FAM49A	CIE-b*	0.00271627	-0.0926355	FAM49A
rs81376189-FNDC4	CIE-b*	0.00271627	-0.0926355	FNDC4
rs55619176-MTIF2	CIE-b*	0.00271627	-0.0926355	MTIF2
rs81324319-AP5Z1	CIE-b*	0.00271627	-0.0926355	AP5Z1
rs80864895-BAIAP2	Calcium level	0.0326056	-0.0529297	BAIAP2
rs81342651-BAIAP2	Calcium level	0.0326056	-0.0529297	BAIAP2
rs80871231-ACADSB	Calcium level	0.0326056	-0.0529297	ACADSB
rs80947338-ENSSSCG00000029075	Calcium level	0.0326056	-0.0529297	ENSSSCG00000029075
rs80947338-ENSSSCG00000025800	Calcium level	0.0326056	-0.0529297	ENSSSCG00000025800
rs80947338-ENSSSCG00000010634	Calcium level	0.0326056	-0.0529297	ENSSSCG00000010634
rs80830287-ENSSSCG00000029075	Calcium level	0.0326056	-0.0529297	ENSSSCG00000029075
rs80830287-ENSSSCG00000025800	Calcium level	0.0326056	-0.0529297	ENSSSCG00000025800
rs81456636-NEB	Calcium level	0.0326056	-0.0529297	NEB
rs80906401-ENSSSCG00000025800	Carcass temperature (24 hr post-mortem)	0.0107386	0.0464392	ENSSSCG00000025800
rs80906401-ENSSSCG00000029075	Carcass temperature (24 hr post-mortem)	0.0107386	0.0464392	ENSSSCG00000029075
rs80906401-ENSSSCG00000010634	Carcass temperature (24 hr post-mortem)	0.0107386	0.0464392	ENSSSCG00000010634
rs80990547-HTRA1	Carcass temperature (24 hr post-mortem)	0.0107386	0.0464392	HTRA1
rs80944071-GSTO1	Carcass temperature (24 hr post-mortem)	0.0107386	0.0464392	GSTO1
rs80948551-DDHD2	Carcass temperature (24 hr post-mortem)	0.0107386	0.0464392	DDHD2
rs81478951-DDHD2	Carcass temperature (24 hr post-mortem)	0.0107386	0.0464392	DDHD2
rs81453703-MAP3K20	Carcass temperature (24 hr post-mortem)	0.0107386	0.0464392	MAP3K20
rs80971086-MAP3K20	Carcass temperature (24 hr post-mortem)	0.0107386	0.0464392	MAP3K20
rs81456636-NEB	Carcass temperature (24 hr post-mortem)	0.0107386	0.0464392	NEB
rs81467407-ANK1	Carcass temperature (24 hr post-mortem)	0.0107386	0.0464392	ANK1
rs81286957-GTF2I	Carcass temperature (24 hr post-mortem)	0.0107386	0.0464392	GTF2I
rs81371954-GTF2I	Carcass temperature (24 hr post-mortem)	0.0107386	0.0464392	GTF2I
rs81223031-GTF2I	Carcass temperature (24 hr post-mortem)	0.0107386	0.0464392	GTF2I
rs81372673-RCC1L	Carcass temperature (24 hr post-mortem)	0.0107386	0.0464392	RCC1L
rs81329701-RCC1L	Carcass temperature (24 hr post-mortem)	0.0107386	0.0464392	RCC1L
rs81372168-RCC1L	Carcass temperature (24 hr post-mortem)	0.0107386	0.0464392	RCC1L
rs81329701-CLDN4	Carcass temperature (24 hr post-mortem)	0.0107386	0.0464392	CLDN4
rs80922101-ENSSSCG00000022796	Carcass weight (cold)	0.00912963	-0.0895364	ENSSSCG00000022796
rs81355245-TMEM242	Carcass weight (cold)	0.00912963	-0.0895364	TMEM242
rs81293055-ENSSSCG00000004117	Carcass weight (cold)	0.00912963	-0.0895364	ENSSSCG00000004117
rs80806865-ENSSSCG00000004117	Carcass weight (cold)	0.00912963	-0.0895364	ENSSSCG00000004117
rs80932898-SYTL3	Carcass weight (cold)	0.00912963	-0.0895364	SYTL3
rs80930244-TNC	Carcass weight (cold)	0.00912963	-0.0895364	TNC
rs80930244-ENSSSCG00000020784	Carcass weight (cold)	0.00912963	-0.0895364	ENSSSCG00000020784
rs80816903-TNC	Carcass weight (cold)	0.00912963	-0.0895364	TNC
rs342960088-TNC	Carcass weight (cold)	0.00912963	-0.0895364	TNC
rs81340250-TNC	Carcass weight (cold)	0.00912963	-0.0895364	TNC
rs80816903-ENSSSCG00000020784	Carcass weight (cold)	0.00912963	-0.0895364	ENSSSCG00000020784
rs81265837-ARMC7	Carcass weight (cold)	0.00912963	-0.0895364	ARMC7
rs81435284-ARMC7	Carcass weight (cold)	0.00912963	-0.0895364	ARMC7
rs80803537-PLCD1	Carcass weight (cold)	0.00912963	-0.0895364	PLCD1
rs81441228-EPHA3	Carcass weight (cold)	0.00912963	-0.0895364	EPHA3
rs80817135-KALRN	Carcass weight (cold)	0.00912963	-0.0895364	KALRN
rs80871231-ACADSB	Carcass weight (cold)	0.00912963	-0.0895364	ACADSB
rs80947338-ENSSSCG00000029075	Carcass weight (cold)	0.00912963	-0.0895364	ENSSSCG00000029075
rs80947338-ENSSSCG00000025800	Carcass weight (cold)	0.00912963	-0.0895364	ENSSSCG00000025800
rs80947338-ENSSSCG00000010634	Carcass weight (cold)	0.00912963	-0.0895364	ENSSSCG00000010634
rs80830287-ENSSSCG00000029075	Carcass weight (cold)	0.00912963	-0.0895364	ENSSSCG00000029075
rs80830287-ENSSSCG00000025800	Carcass weight (cold)	0.00912963	-0.0895364	ENSSSCG00000025800
rs81456636-NEB	Carcass weight (cold)	0.00912963	-0.0895364	NEB
rs81359616-NAALADL1	Carcass weight (cold)	0.00912963	-0.0895364	NAALADL1
rs81377192-FAM49A	Carcass weight (cold)	0.00912963	-0.0895364	FAM49A
rs81377208-FAM49A	Carcass weight (cold)	0.00912963	-0.0895364	FAM49A
rs81376189-FNDC4	Carcass weight (cold)	0.00912963	-0.0895364	FNDC4
rs55619176-MTIF2	Carcass weight (cold)	0.00912963	-0.0895364	MTIF2
rs81324319-AP5Z1	Carcass weight (cold)	0.00912963	-0.0895364	AP5Z1
rs80922101-ENSSSCG00000022796	Conductivity 24 hours postmortem (loin)	0.000100591	-0.10322	ENSSSCG00000022796
rs81355245-TMEM242	Conductivity 24 hours postmortem (loin)	0.000100591	-0.10322	TMEM242
rs81323247-SNX30	Conductivity 24 hours postmortem (loin)	0.000100591	-0.10322	SNX30
rs81422682-CTSL	Conductivity 24 hours postmortem (loin)	0.000100591	-0.10322	CTSL
rs81438833-TEPSIN	Conductivity 24 hours postmortem (loin)	0.000100591	-0.10322	TEPSIN
rs81439307-TEPSIN	Conductivity 24 hours postmortem (loin)	0.000100591	-0.10322	TEPSIN
rs81433579-ITGB4	Conductivity 24 hours postmortem (loin)	0.000100591	-0.10322	ITGB4
rs81434447-ITGB4	Conductivity 24 hours postmortem (loin)	0.000100591	-0.10322	ITGB4
rs81449698-EXTL3	Conductivity 24 hours postmortem (loin)	0.000100591	-0.10322	EXTL3
rs80884491-EXTL3	Conductivity 24 hours postmortem (loin)	0.000100591	-0.10322	EXTL3
rs81456636-NEB	Conductivity 24 hours postmortem (loin)	0.000100591	-0.10322	NEB
rs81323247-SNX30	Conductivity 45 minutes post-mortem	0.00312163	0.08831	SNX30
rs80906068-FBP2	Conductivity 45 minutes post-mortem	0.00312163	0.08831	FBP2
rs81328750-ENSSSCG00000029429	Conductivity 45 minutes post-mortem	0.00312163	0.08831	ENSSSCG00000029429
rs81324534-ENSSSCG00000011035	Conductivity 45 minutes post-mortem	0.00312163	0.08831	ENSSSCG00000011035
rs81424379-ENSSSCG00000011035	Conductivity 45 minutes post-mortem	0.00312163	0.08831	ENSSSCG00000011035
rs81424446-ENSSSCG00000011035	Conductivity 45 minutes post-mortem	0.00312163	0.08831	ENSSSCG00000011035
rs81281239-ENSSSCG00000011035	Conductivity 45 minutes post-mortem	0.00312163	0.08831	ENSSSCG00000011035
rs81424494-ENSSSCG00000011035	Conductivity 45 minutes post-mortem	0.00312163	0.08831	ENSSSCG00000011035
rs81424506-ENSSSCG00000011035	Conductivity 45 minutes post-mortem	0.00312163	0.08831	ENSSSCG00000011035
rs81424639-ENSSSCG00000011035	Conductivity 45 minutes post-mortem	0.00312163	0.08831	ENSSSCG00000011035
rs81265837-ARMC7	Conductivity 45 minutes post-mortem	0.00312163	0.08831	ARMC7
rs81435284-ARMC7	Conductivity 45 minutes post-mortem	0.00312163	0.08831	ARMC7
rs81305046-BAIAP2	Conductivity 45 minutes post-mortem	0.00312163	0.08831	BAIAP2
rs81438833-BAIAP2	Conductivity 45 minutes post-mortem	0.00312163	0.08831	BAIAP2
rs81439307-BAIAP2	Conductivity 45 minutes post-mortem	0.00312163	0.08831	BAIAP2
rs81440749-BAIAP2	Conductivity 45 minutes post-mortem	0.00312163	0.08831	BAIAP2
rs81433762-TEN1	Conductivity 45 minutes post-mortem	0.00312163	0.08831	TEN1
rs81434107-TEN1	Conductivity 45 minutes post-mortem	0.00312163	0.08831	TEN1
rs81311681-HEXDC	Conductivity 45 minutes post-mortem	0.00312163	0.08831	HEXDC
rs81434341-HEXDC	Conductivity 45 minutes post-mortem	0.00312163	0.08831	HEXDC
rs81271924-HEXDC	Conductivity 45 minutes post-mortem	0.00312163	0.08831	HEXDC
rs81283210-HEXDC	Conductivity 45 minutes post-mortem	0.00312163	0.08831	HEXDC
rs81233143-INTS2	Conductivity 45 minutes post-mortem	0.00312163	0.08831	INTS2
rs327709564-AOC2	Conductivity 45 minutes post-mortem	0.00312163	0.08831	AOC2
rs80864895-HEXDC	Conductivity 45 minutes post-mortem	0.00312163	0.08831	HEXDC
rs81444193-ZNF662	Conductivity 45 minutes post-mortem	0.00312163	0.08831	ZNF662
rs80905121-ZNF662	Conductivity 45 minutes post-mortem	0.00312163	0.08831	ZNF662
rs81286188-ATP13A3	Conductivity 45 minutes post-mortem	0.00312163	0.08831	ATP13A3
rs81286188-LSG1	Conductivity 45 minutes post-mortem	0.00312163	0.08831	LSG1
rs81308910-ATP13A3	Conductivity 45 minutes post-mortem	0.00312163	0.08831	ATP13A3
rs81456636-NEB	Conductivity 45 minutes post-mortem	0.00312163	0.08831	NEB
rs81357053-BBOX1	Conductivity 45 minutes post-mortem	0.00312163	0.08831	BBOX1
rs81305789-BBOX1	Conductivity 45 minutes post-mortem	0.00312163	0.08831	BBOX1
rs81340851-NAALADL1	Conductivity 45 minutes post-mortem	0.00312163	0.08831	NAALADL1
rs81212188-NAALADL1	Conductivity 45 minutes post-mortem	0.00312163	0.08831	NAALADL1
rs81359616-NAALADL1	Conductivity 45 minutes post-mortem	0.00312163	0.08831	NAALADL1
rs81359658-NAALADL1	Conductivity 45 minutes post-mortem	0.00312163	0.08831	NAALADL1
rs81270867-ENSSSCG00000014393	Conductivity 45 minutes post-mortem	0.00312163	0.08831	ENSSSCG00000014393
rs81270867-RNF14	Conductivity 45 minutes post-mortem	0.00312163	0.08831	RNF14
rs328830923-CAST	Conductivity 45 minutes post-mortem	0.00312163	0.08831	CAST
rs81337787-TRPC7	Conductivity 45 minutes post-mortem	0.00312163	0.08831	TRPC7
rs81286957-GTF2I	Conductivity 45 minutes post-mortem	0.00312163	0.08831	GTF2I
rs81371954-GTF2I	Conductivity 45 minutes post-mortem	0.00312163	0.08831	GTF2I
rs81223031-GTF2I	Conductivity 45 minutes post-mortem	0.00312163	0.08831	GTF2I
rs81372673-RCC1L	Conductivity 45 minutes post-mortem	0.00312163	0.08831	RCC1L
rs81329701-RCC1L	Conductivity 45 minutes post-mortem	0.00312163	0.08831	RCC1L
rs81372168-RCC1L	Conductivity 45 minutes post-mortem	0.00312163	0.08831	RCC1L
rs81329701-CLDN4	Conductivity 45 minutes post-mortem	0.00312163	0.08831	CLDN4
rs80932898-SYTL3	Connective tissue amount	0.00324668	0.0262416	SYTL3
rs80930244-TNC	Connective tissue amount	0.00324668	0.0262416	TNC
rs80930244-ENSSSCG00000020784	Connective tissue amount	0.00324668	0.0262416	ENSSSCG00000020784
rs80816903-TNC	Connective tissue amount	0.00324668	0.0262416	TNC
rs342960088-TNC	Connective tissue amount	0.00324668	0.0262416	TNC
rs81340250-TNC	Connective tissue amount	0.00324668	0.0262416	TNC
rs80816903-ENSSSCG00000020784	Connective tissue amount	0.00324668	0.0262416	ENSSSCG00000020784
rs81359658-NAALADL1	Cortisol level variations	0.0100615	0.01927	NAALADL1
rs81270867-ENSSSCG00000014393	Cortisol level variations	0.0100615	0.01927	ENSSSCG00000014393
rs81270867-RNF14	Cortisol level variations	0.0100615	0.01927	RNF14
rs328830923-CAST	Cortisol level variations	0.0100615	0.01927	CAST
rs81337787-TRPC7	Cortisol level variations	0.0100615	0.01927	TRPC7
rs80922101-ENSSSCG00000022796	Creatinine level	0.00361434	-0.096885	ENSSSCG00000022796
rs81355245-TMEM242	Creatinine level	0.00361434	-0.096885	TMEM242
rs81293055-ENSSSCG00000004117	Creatinine level	0.00361434	-0.096885	ENSSSCG00000004117
rs80806865-ENSSSCG00000004117	Creatinine level	0.00361434	-0.096885	ENSSSCG00000004117
rs81293055-GRM1	Creatinine level	0.00361434	-0.096885	GRM1
rs80806865-GRM1	Creatinine level	0.00361434	-0.096885	GRM1
rs80799070-SNX30	Creatinine level	0.00361434	-0.096885	SNX30
rs80810121-SNX30	Creatinine level	0.00361434	-0.096885	SNX30
rs81323247-SNX30	Creatinine level	0.00361434	-0.096885	SNX30
rs80932898-SYTL3	Creatinine level	0.00361434	-0.096885	SYTL3
rs80930244-TNC	Creatinine level	0.00361434	-0.096885	TNC
rs80930244-ENSSSCG00000020784	Creatinine level	0.00361434	-0.096885	ENSSSCG00000020784
rs80816903-TNC	Creatinine level	0.00361434	-0.096885	TNC
rs342960088-TNC	Creatinine level	0.00361434	-0.096885	TNC
rs81340250-TNC	Creatinine level	0.00361434	-0.096885	TNC
rs80816903-ENSSSCG00000020784	Creatinine level	0.00361434	-0.096885	ENSSSCG00000020784
rs80864895-BAIAP2	Creatinine level	0.00361434	-0.096885	BAIAP2
rs81342651-BAIAP2	Creatinine level	0.00361434	-0.096885	BAIAP2
rs81438833-TEPSIN	Creatinine level	0.00361434	-0.096885	TEPSIN
rs81439307-TEPSIN	Creatinine level	0.00361434	-0.096885	TEPSIN
rs81433579-ITGB4	Creatinine level	0.00361434	-0.096885	ITGB4
rs81434447-ITGB4	Creatinine level	0.00361434	-0.096885	ITGB4
rs81444147-ZNF662	Creatinine level	0.00361434	-0.096885	ZNF662
rs81347708-ZNF662	Creatinine level	0.00361434	-0.096885	ZNF662
rs81448091-ENSSSCG00000011817	Creatinine level	0.00361434	-0.096885	ENSSSCG00000011817
rs80892090-UROS	Creatinine level	0.00361434	-0.096885	UROS
rs80871231-BUB3	Creatinine level	0.00361434	-0.096885	BUB3
rs81359616-NAALADL1	Creatinine level	0.00361434	-0.096885	NAALADL1
rs81286957-GTF2I	Days to 105 kg	0.000992044	0.0276809	GTF2I
rs81371954-GTF2I	Days to 105 kg	0.000992044	0.0276809	GTF2I
rs81223031-GTF2I	Days to 105 kg	0.000992044	0.0276809	GTF2I
rs81372673-RCC1L	Days to 105 kg	0.000992044	0.0276809	RCC1L
rs81329701-RCC1L	Days to 105 kg	0.000992044	0.0276809	RCC1L
rs81372168-RCC1L	Days to 105 kg	0.000992044	0.0276809	RCC1L
rs81329701-CLDN4	Days to 105 kg	0.000992044	0.0276809	CLDN4
rs80803537-PLCD1	Diameter of muscle fibers	0.0481841	-0.0292131	PLCD1
rs81422682-CTSL	Diameter of type I muscle fibers	0.00652405	-0.0598144	CTSL
rs81438833-TEPSIN	Diameter of type I muscle fibers	0.00652405	-0.0598144	TEPSIN
rs81439307-TEPSIN	Diameter of type I muscle fibers	0.00652405	-0.0598144	TEPSIN
rs81433579-ITGB4	Diameter of type I muscle fibers	0.00652405	-0.0598144	ITGB4
rs81434447-ITGB4	Diameter of type I muscle fibers	0.00652405	-0.0598144	ITGB4
rs337275357-ENSSSCG00000024047	Diameter of type I muscle fibers	0.00652405	-0.0598144	ENSSSCG00000024047
rs326112956-FBP2	Ear area	1.35918e-08	-0.135698	FBP2
rs81422682-FBP2	Ear area	1.35918e-08	-0.135698	FBP2
rs81359616-NAALADL1	Ear area	1.35918e-08	-0.135698	NAALADL1
rs81368929-CARHSP1	Ear area	1.35918e-08	-0.135698	CARHSP1
rs80948915-ENSSSCG00000022090	Ear area	1.35918e-08	-0.135698	ENSSSCG00000022090
rs81251355-ENSSSCG00000029252	Ear weight	1.94554e-06	-0.125925	ENSSSCG00000029252
rs81448073-ENSSSCG00000011817	Ear weight	1.94554e-06	-0.125925	ENSSSCG00000011817
rs81251355-ENSSSCG00000011817	Ear weight	1.94554e-06	-0.125925	ENSSSCG00000011817
rs80904527-KALRN	Ear weight	1.94554e-06	-0.125925	KALRN
rs80878879-KALRN	Ear weight	1.94554e-06	-0.125925	KALRN
rs81478384-OPA1	Ear weight	1.94554e-06	-0.125925	OPA1
rs81303987-OPA1	Ear weight	1.94554e-06	-0.125925	OPA1
rs81359616-NAALADL1	Ear weight	1.94554e-06	-0.125925	NAALADL1
rs80948915-ENSSSCG00000022090	Ear weight	1.94554e-06	-0.125925	ENSSSCG00000022090
rs80922101-ENSSSCG00000022796	External fat on ham	8.20862e-06	-0.122772	ENSSSCG00000022796
rs81355245-TMEM242	External fat on ham	8.20862e-06	-0.122772	TMEM242
rs81265837-ARMC7	External fat on ham	8.20862e-06	-0.122772	ARMC7
rs81435284-ARMC7	External fat on ham	8.20862e-06	-0.122772	ARMC7
rs80905121-ZNF662	External fat on ham	8.20862e-06	-0.122772	ZNF662
rs81286188-ATP13A3	External fat on ham	8.20862e-06	-0.122772	ATP13A3
rs81286188-LSG1	External fat on ham	8.20862e-06	-0.122772	LSG1
rs81308910-ATP13A3	External fat on ham	8.20862e-06	-0.122772	ATP13A3
rs81448091-ENSSSCG00000029252	External fat on ham	8.20862e-06	-0.122772	ENSSSCG00000029252
rs81448091-ENSSSCG00000011817	External fat on ham	8.20862e-06	-0.122772	ENSSSCG00000011817
rs81456636-NEB	External fat on ham	8.20862e-06	-0.122772	NEB
rs80919384-ENSSSCG00000024047	External fat on ham	8.20862e-06	-0.122772	ENSSSCG00000024047
rs337275357-ENSSSCG00000024047	External fat on ham	8.20862e-06	-0.122772	ENSSSCG00000024047
rs81342651-BAIAP2	Fat androstenone level	0.0139726	-0.0625228	BAIAP2
rs81265837-ARMC7	Fat androstenone level	0.0139726	-0.0625228	ARMC7
rs81435284-ARMC7	Fat androstenone level	0.0139726	-0.0625228	ARMC7
rs81441228-EPHA3	Fat androstenone level	0.0139726	-0.0625228	EPHA3
rs80817135-KALRN	Fat androstenone level	0.0139726	-0.0625228	KALRN
rs81448091-ENSSSCG00000029252	Fat androstenone level	0.0139726	-0.0625228	ENSSSCG00000029252
rs81357053-BBOX1	Fat androstenone level	0.0139726	-0.0625228	BBOX1
rs81305789-BBOX1	Fat androstenone level	0.0139726	-0.0625228	BBOX1
rs81340851-NAALADL1	Fat androstenone level	0.0139726	-0.0625228	NAALADL1
rs81212188-NAALADL1	Fat androstenone level	0.0139726	-0.0625228	NAALADL1
rs81359616-NAALADL1	Fat androstenone level	0.0139726	-0.0625228	NAALADL1
rs81422682-FBP2	Fat percentage in carcass	0.00301185	-0.070654	FBP2
rs81422682-CTSL	Fat percentage in carcass	0.00301185	-0.070654	CTSL
rs81286188-ATP13A3	Fat percentage in carcass	0.00301185	-0.070654	ATP13A3
rs81286188-LSG1	Fat percentage in carcass	0.00301185	-0.070654	LSG1
rs81308910-ATP13A3	Fat percentage in carcass	0.00301185	-0.070654	ATP13A3
rs81448073-ENSSSCG00000029252	Fat percentage in carcass	0.00301185	-0.070654	ENSSSCG00000029252
rs81448091-ENSSSCG00000029252	Fat percentage in carcass	0.00301185	-0.070654	ENSSSCG00000029252
rs81448091-ENSSSCG00000011817	Fat percentage in carcass	0.00301185	-0.070654	ENSSSCG00000011817
rs80922101-ENSSSCG00000022796	Feed intake	5.92859e-05	-0.112124	ENSSSCG00000022796
rs81355245-TMEM242	Feed intake	5.92859e-05	-0.112124	TMEM242
rs81265837-ARMC7	Feed intake	5.92859e-05	-0.112124	ARMC7
rs81435284-ARMC7	Feed intake	5.92859e-05	-0.112124	ARMC7
rs81444193-ZNF662	Feed intake	5.92859e-05	-0.112124	ZNF662
rs80905121-ZNF662	Feed intake	5.92859e-05	-0.112124	ZNF662
rs81286188-ATP13A3	Feed intake	5.92859e-05	-0.112124	ATP13A3
rs81286188-LSG1	Feed intake	5.92859e-05	-0.112124	LSG1
rs81308910-ATP13A3	Feed intake	5.92859e-05	-0.112124	ATP13A3
rs80803537-PLCD1	Feed intake	5.92859e-05	-0.112124	PLCD1
rs80830287-ENSSSCG00000010634	Feed intake	5.92859e-05	-0.112124	ENSSSCG00000010634
rs80840041-GSTO1	Feed intake	5.92859e-05	-0.112124	GSTO1
rs80919384-ENSSSCG00000024047	Feed intake	5.92859e-05	-0.112124	ENSSSCG00000024047
rs81351832-ENSSSCG00000005474	Glucose level	0.00324274	0.0533504	ENSSSCG00000005474
rs80799070-ENSSSCG00000005474	Glucose level	0.00324274	0.0533504	ENSSSCG00000005474
rs81323247-ENSSSCG00000005474	Glucose level	0.00324274	0.0533504	ENSSSCG00000005474
rs80810121-ENSSSCG00000005474	Glucose level	0.00324274	0.0533504	ENSSSCG00000005474
rs322387609-ENSSSCG00000005474	Glucose level	0.00324274	0.0533504	ENSSSCG00000005474
rs80937820-ENSSSCG00000005474	Glucose level	0.00324274	0.0533504	ENSSSCG00000005474
rs81349456-NUP43	Glucose level	0.00324274	0.0533504	NUP43
rs81349443-NUP43	Glucose level	0.00324274	0.0533504	NUP43
rs80944555-NUP43	Glucose level	0.00324274	0.0533504	NUP43
rs81349123-NUP43	Glucose level	0.00324274	0.0533504	NUP43
rs81349236-NUP43	Glucose level	0.00324274	0.0533504	NUP43
rs80855596-NUP43	Glucose level	0.00324274	0.0533504	NUP43
rs80966155-TNC	Glucose level	0.00324274	0.0533504	TNC
rs80966155-ENSSSCG00000026492	Glucose level	0.00324274	0.0533504	ENSSSCG00000026492
rs80957825-ENSSSCG00000005474	Glucose level	0.00324274	0.0533504	ENSSSCG00000005474
rs80820181-ENSSSCG00000005474	Glucose level	0.00324274	0.0533504	ENSSSCG00000005474
rs55619176-MTIF2	Glucose level	0.00324274	0.0533504	MTIF2
rs81324319-AP5Z1	Glucose level	0.00324274	0.0533504	AP5Z1
rs81237965-AP5Z1	Glucose level	0.00324274	0.0533504	AP5Z1
rs81368929-CARHSP1	Glucose level	0.00324274	0.0533504	CARHSP1
rs81238764-MAPT	Haptoglobin concentration	0.00150111	-0.0932275	MAPT
rs80864895-BAIAP2	Haptoglobin concentration	0.00150111	-0.0932275	BAIAP2
rs81342651-BAIAP2	Haptoglobin concentration	0.00150111	-0.0932275	BAIAP2
rs81265837-ARMC7	Haptoglobin concentration	0.00150111	-0.0932275	ARMC7
rs81435284-ARMC7	Haptoglobin concentration	0.00150111	-0.0932275	ARMC7
rs81444147-ZNF662	Haptoglobin concentration	0.00150111	-0.0932275	ZNF662
rs81347708-ZNF662	Haptoglobin concentration	0.00150111	-0.0932275	ZNF662
rs81444056-ZNF662	Haptoglobin concentration	0.00150111	-0.0932275	ZNF662
rs81268762-FAM198A	Haptoglobin concentration	0.00150111	-0.0932275	FAM198A
rs81441228-EPHA3	Haptoglobin concentration	0.00150111	-0.0932275	EPHA3
rs80817135-KALRN	Haptoglobin concentration	0.00150111	-0.0932275	KALRN
rs81377192-FAM49A	Haptoglobin concentration	0.00150111	-0.0932275	FAM49A
rs81377208-FAM49A	Haptoglobin concentration	0.00150111	-0.0932275	FAM49A
rs81376189-FNDC4	Haptoglobin concentration	0.00150111	-0.0932275	FNDC4
rs55619176-MTIF2	Haptoglobin concentration	0.00150111	-0.0932275	MTIF2
rs81324319-AP5Z1	Haptoglobin concentration	0.00150111	-0.0932275	AP5Z1
rs337275357-ENSSSCG00000024047	Haptoglobin concentration	0.00150111	-0.0932275	ENSSSCG00000024047
rs80922101-ENSSSCG00000022796	Head weight	0.00179265	-0.0987315	ENSSSCG00000022796
rs81355245-TMEM242	Head weight	0.00179265	-0.0987315	TMEM242
rs81293055-ENSSSCG00000004117	Head weight	0.00179265	-0.0987315	ENSSSCG00000004117
rs80806865-ENSSSCG00000004117	Head weight	0.00179265	-0.0987315	ENSSSCG00000004117
rs81265837-ARMC7	Head weight	0.00179265	-0.0987315	ARMC7
rs81435284-ARMC7	Head weight	0.00179265	-0.0987315	ARMC7
rs80810385-ENSSSCG00000011817	Head weight	0.00179265	-0.0987315	ENSSSCG00000011817
rs81444403-ENSSSCG00000025739	Head weight	0.00179265	-0.0987315	ENSSSCG00000025739
rs81444193-ENSSSCG00000025739	Head weight	0.00179265	-0.0987315	ENSSSCG00000025739
rs81444258-ENSSSCG00000025739	Head weight	0.00179265	-0.0987315	ENSSSCG00000025739
rs81441228-EPHA3	Head weight	0.00179265	-0.0987315	EPHA3
rs80817135-KALRN	Head weight	0.00179265	-0.0987315	KALRN
rs81448091-ENSSSCG00000029252	Head weight	0.00179265	-0.0987315	ENSSSCG00000029252
rs81357053-BBOX1	Head weight	0.00179265	-0.0987315	BBOX1
rs81305789-BBOX1	Head weight	0.00179265	-0.0987315	BBOX1
rs81340851-NAALADL1	Head weight	0.00179265	-0.0987315	NAALADL1
rs81212188-NAALADL1	Head weight	0.00179265	-0.0987315	NAALADL1
rs81359616-NAALADL1	Head weight	0.00179265	-0.0987315	NAALADL1
rs55619176-MTIF2	Head weight	0.00179265	-0.0987315	MTIF2
rs81324319-AP5Z1	Head weight	0.00179265	-0.0987315	AP5Z1
rs81237965-AP5Z1	Head weight	0.00179265	-0.0987315	AP5Z1
rs81368929-CARHSP1	Head weight	0.00179265	-0.0987315	CARHSP1
rs81265837-ARMC7	Heart weight	0.00203728	-0.0889519	ARMC7
rs81435284-ARMC7	Heart weight	0.00203728	-0.0889519	ARMC7
rs81444193-ZNF662	Heart weight	0.00203728	-0.0889519	ZNF662
rs80905121-ZNF662	Heart weight	0.00203728	-0.0889519	ZNF662
rs81286188-ATP13A3	Heart weight	0.00203728	-0.0889519	ATP13A3
rs81286188-LSG1	Heart weight	0.00203728	-0.0889519	LSG1
rs81308910-ATP13A3	Heart weight	0.00203728	-0.0889519	ATP13A3
rs81309447-ATP13A3	Heart weight	0.00203728	-0.0889519	ATP13A3
rs81478384-ATP13A3	Heart weight	0.00203728	-0.0889519	ATP13A3
rs81303987-ATP13A3	Heart weight	0.00203728	-0.0889519	ATP13A3
rs80803537-PLCD1	Heart weight	0.00203728	-0.0889519	PLCD1
rs81357053-BBOX1	Heart weight	0.00203728	-0.0889519	BBOX1
rs81305789-BBOX1	Heart weight	0.00203728	-0.0889519	BBOX1
rs81340851-NAALADL1	Heart weight	0.00203728	-0.0889519	NAALADL1
rs81212188-NAALADL1	Heart weight	0.00203728	-0.0889519	NAALADL1
rs81359616-NAALADL1	Heart weight	0.00203728	-0.0889519	NAALADL1
rs80884491-EXTL3	Hind leg conformation	0.00598083	-0.041639	EXTL3
rs80906068-FBP2	Inside ham weight	0.000714646	0.0488582	FBP2
rs81328750-ENSSSCG00000029429	Inside ham weight	0.000714646	0.0488582	ENSSSCG00000029429
rs81324534-ENSSSCG00000011035	Inside ham weight	0.000714646	0.0488582	ENSSSCG00000011035
rs81424379-ENSSSCG00000011035	Inside ham weight	0.000714646	0.0488582	ENSSSCG00000011035
rs81424446-ENSSSCG00000011035	Inside ham weight	0.000714646	0.0488582	ENSSSCG00000011035
rs81281239-ENSSSCG00000011035	Inside ham weight	0.000714646	0.0488582	ENSSSCG00000011035
rs81424494-ENSSSCG00000011035	Inside ham weight	0.000714646	0.0488582	ENSSSCG00000011035
rs81424506-ENSSSCG00000011035	Inside ham weight	0.000714646	0.0488582	ENSSSCG00000011035
rs81424639-ENSSSCG00000011035	Inside ham weight	0.000714646	0.0488582	ENSSSCG00000011035
rs81265837-ARMC7	Inside ham weight	0.000714646	0.0488582	ARMC7
rs80906401-ENSSSCG00000025800	Inside ham weight	0.000714646	0.0488582	ENSSSCG00000025800
rs80906401-ENSSSCG00000029075	Inside ham weight	0.000714646	0.0488582	ENSSSCG00000029075
rs80906401-ENSSSCG00000010634	Inside ham weight	0.000714646	0.0488582	ENSSSCG00000010634
rs80990547-HTRA1	Inside ham weight	0.000714646	0.0488582	HTRA1
rs80944071-GSTO1	Inside ham weight	0.000714646	0.0488582	GSTO1
rs81293055-ENSSSCG00000004117	Interleukin 10 level	0.00148529	0.0758052	ENSSSCG00000004117
rs80806865-ENSSSCG00000004117	Interleukin 10 level	0.00148529	0.0758052	ENSSSCG00000004117
rs81293055-GRM1	Interleukin 10 level	0.00148529	0.0758052	GRM1
rs80806865-GRM1	Interleukin 10 level	0.00148529	0.0758052	GRM1
rs80799070-SNX30	Interleukin 10 level	0.00148529	0.0758052	SNX30
rs80810121-SNX30	Interleukin 10 level	0.00148529	0.0758052	SNX30
rs81340250-ENSSSCG00000020784	Interleukin 10 level	0.00148529	0.0758052	ENSSSCG00000020784
rs80944555-LATS1	Interleukin 10 level	0.00148529	0.0758052	LATS1
rs81349123-LATS1	Interleukin 10 level	0.00148529	0.0758052	LATS1
rs81349236-LATS1	Interleukin 10 level	0.00148529	0.0758052	LATS1
rs80855596-LATS1	Interleukin 10 level	0.00148529	0.0758052	LATS1
rs326245611-ASTN2	Interleukin 10 level	0.00148529	0.0758052	ASTN2
rs81352106-ASTN2	Interleukin 10 level	0.00148529	0.0758052	ASTN2
rs322387609-SNX30	Interleukin 10 level	0.00148529	0.0758052	SNX30
rs80944555-LRP11	Interleukin 10 level	0.00148529	0.0758052	LRP11
rs81349123-LRP11	Interleukin 10 level	0.00148529	0.0758052	LRP11
rs81349236-LRP11	Interleukin 10 level	0.00148529	0.0758052	LRP11
rs80855596-LRP11	Interleukin 10 level	0.00148529	0.0758052	LRP11
rs80966155-ENSSSCG00000020784	Interleukin 10 level	0.00148529	0.0758052	ENSSSCG00000020784
rs80966155-TNC	Interleukin 10 level	0.00148529	0.0758052	TNC
rs81422929-GOLM1	Interleukin 10 level	0.00148529	0.0758052	GOLM1
rs81420611-ENSSSCG00000028881	Interleukin 10 level	0.00148529	0.0758052	ENSSSCG00000028881
rs81288871-FBP2	Interleukin 10 level	0.00148529	0.0758052	FBP2
rs326112956-FBP2	Interleukin 10 level	0.00148529	0.0758052	FBP2
rs81422682-FBP2	Interleukin 10 level	0.00148529	0.0758052	FBP2
rs81422682-CTSL	Interleukin 10 level	0.00148529	0.0758052	CTSL
rs81444193-ZNF662	Interleukin 10 level	0.00148529	0.0758052	ZNF662
rs80905121-ZNF662	Interleukin 10 level	0.00148529	0.0758052	ZNF662
rs81286188-ATP13A3	Interleukin 10 level	0.00148529	0.0758052	ATP13A3
rs81286188-LSG1	Interleukin 10 level	0.00148529	0.0758052	LSG1
rs81308910-ATP13A3	Interleukin 10 level	0.00148529	0.0758052	ATP13A3
rs81448091-ENSSSCG00000029252	Interleukin 10 level	0.00148529	0.0758052	ENSSSCG00000029252
rs81456636-NEB	Interleukin 2 level	0.00802284	-0.0400234	NEB
rs80906068-FBP2	Juiciness score	0.0145682	0.0395255	FBP2
rs81328750-ENSSSCG00000029429	Juiciness score	0.0145682	0.0395255	ENSSSCG00000029429
rs81324534-ENSSSCG00000011035	Juiciness score	0.0145682	0.0395255	ENSSSCG00000011035
rs81424379-ENSSSCG00000011035	Juiciness score	0.0145682	0.0395255	ENSSSCG00000011035
rs81424446-ENSSSCG00000011035	Juiciness score	0.0145682	0.0395255	ENSSSCG00000011035
rs81281239-ENSSSCG00000011035	Juiciness score	0.0145682	0.0395255	ENSSSCG00000011035
rs81424494-ENSSSCG00000011035	Juiciness score	0.0145682	0.0395255	ENSSSCG00000011035
rs81424506-ENSSSCG00000011035	Juiciness score	0.0145682	0.0395255	ENSSSCG00000011035
rs81424639-ENSSSCG00000011035	Juiciness score	0.0145682	0.0395255	ENSSSCG00000011035
rs81265837-ARMC7	Juiciness score	0.0145682	0.0395255	ARMC7
rs81433762-TEN1	Juiciness score	0.0145682	0.0395255	TEN1
rs81434107-TEN1	Juiciness score	0.0145682	0.0395255	TEN1
rs81311681-HEXDC	Juiciness score	0.0145682	0.0395255	HEXDC
rs81444147-ZNF662	Juiciness score	0.0145682	0.0395255	ZNF662
rs81347708-ZNF662	Juiciness score	0.0145682	0.0395255	ZNF662
rs81444193-ZNF662	Lean meat + bone in ham + back	0.00730396	0.0196098	ZNF662
rs80905121-ZNF662	Lean meat + bone in ham + back	0.00730396	0.0196098	ZNF662
rs81286188-ATP13A3	Lean meat + bone in ham + back	0.00730396	0.0196098	ATP13A3
rs81286188-LSG1	Lean meat + bone in ham + back	0.00730396	0.0196098	LSG1
rs81308910-ATP13A3	Lean meat + bone in ham + back	0.00730396	0.0196098	ATP13A3
rs80922101-ENSSSCG00000022796	Left teat number	0.00161555	0.0640497	ENSSSCG00000022796
rs81348677-CCDC170	Left teat number	0.00161555	0.0640497	CCDC170
rs81328558-CCDC170	Left teat number	0.00161555	0.0640497	CCDC170
rs80993397-CCDC170	Left teat number	0.00161555	0.0640497	CCDC170
rs81351832-SNX30	Left teat number	0.00161555	0.0640497	SNX30
rs80836463-ESR1	Left teat number	0.00161555	0.0640497	ESR1
rs81348579-ESR1	Left teat number	0.00161555	0.0640497	ESR1
rs81348614-ESR1	Left teat number	0.00161555	0.0640497	ESR1
rs80930244-TNC	Left teat number	0.00161555	0.0640497	TNC
rs80930244-ENSSSCG00000020784	Left teat number	0.00161555	0.0640497	ENSSSCG00000020784
rs80816903-TNC	Left teat number	0.00161555	0.0640497	TNC
rs342960088-TNC	Left teat number	0.00161555	0.0640497	TNC
rs81340250-TNC	Left teat number	0.00161555	0.0640497	TNC
rs80816903-ENSSSCG00000020784	Left teat number	0.00161555	0.0640497	ENSSSCG00000020784
rs326112956-FBP2	Left teat number	0.00161555	0.0640497	FBP2
rs81422682-FBP2	Left teat number	0.00161555	0.0640497	FBP2
rs81422682-CTSL	Left teat number	0.00161555	0.0640497	CTSL
rs81283210-HEXDC	Left teat number	0.00161555	0.0640497	HEXDC
rs81233143-INTS2	Left teat number	0.00161555	0.0640497	INTS2
rs327709564-AOC2	Left teat number	0.00161555	0.0640497	AOC2
rs81441228-EPHA3	Left teat number	0.00161555	0.0640497	EPHA3
rs80817135-KALRN	Left teat number	0.00161555	0.0640497	KALRN
rs81357050-BBOX1	Left teat number	0.00161555	0.0640497	BBOX1
rs81337787-TRPC7	Left teat number	0.00161555	0.0640497	TRPC7
rs81349123-LRP11	Linolenic acid content	0.00116395	0.047732	LRP11
rs81349236-LRP11	Linolenic acid content	0.00116395	0.047732	LRP11
rs80855596-LRP11	Linolenic acid content	0.00116395	0.047732	LRP11
rs80966155-ENSSSCG00000020784	Linolenic acid content	0.00116395	0.047732	ENSSSCG00000020784
rs80966155-TNC	Linolenic acid content	0.00116395	0.047732	TNC
rs81422929-GOLM1	Linolenic acid content	0.00116395	0.047732	GOLM1
rs81420611-ENSSSCG00000028881	Linolenic acid content	0.00116395	0.047732	ENSSSCG00000028881
rs81288871-FBP2	Linolenic acid content	0.00116395	0.047732	FBP2
rs326112956-FBP2	Linolenic acid content	0.00116395	0.047732	FBP2
rs81422682-FBP2	Linolenic acid content	0.00116395	0.047732	FBP2
rs80906401-ENSSSCG00000025800	Linolenic acid content	0.00116395	0.047732	ENSSSCG00000025800
rs80906401-ENSSSCG00000029075	Linolenic acid content	0.00116395	0.047732	ENSSSCG00000029075
rs80906401-ENSSSCG00000010634	Linolenic acid content	0.00116395	0.047732	ENSSSCG00000010634
rs80990547-HTRA1	Linolenic acid content	0.00116395	0.047732	HTRA1
rs80944071-GSTO1	Linolenic acid content	0.00116395	0.047732	GSTO1
rs81349443-NUP43	Litter size	0.0416554	0.0348722	NUP43
rs81351832-ENSSSCG00000005474	Litter size	0.0416554	0.0348722	ENSSSCG00000005474
rs81293055-GRM1	Litter size	0.0416554	0.0348722	GRM1
rs80806865-GRM1	Litter size	0.0416554	0.0348722	GRM1
rs80799070-SNX30	Litter size	0.0416554	0.0348722	SNX30
rs80810121-SNX30	Litter size	0.0416554	0.0348722	SNX30
rs81323247-SNX30	Litter size	0.0416554	0.0348722	SNX30
rs80932898-SYTL3	Litter size	0.0416554	0.0348722	SYTL3
rs80930244-TNC	Litter size	0.0416554	0.0348722	TNC
rs80930244-ENSSSCG00000020784	Litter size	0.0416554	0.0348722	ENSSSCG00000020784
rs80816903-TNC	Litter size	0.0416554	0.0348722	TNC
rs342960088-TNC	Litter size	0.0416554	0.0348722	TNC
rs81340250-TNC	Litter size	0.0416554	0.0348722	TNC
rs80816903-ENSSSCG00000020784	Litter size	0.0416554	0.0348722	ENSSSCG00000020784
rs80922101-ENSSSCG00000022796	Liver weight	0.000122489	-0.105347	ENSSSCG00000022796
rs81355245-TMEM242	Liver weight	0.000122489	-0.105347	TMEM242
rs81456636-NEB	Liver weight	0.000122489	-0.105347	NEB
rs81357053-BBOX1	Liver weight	0.000122489	-0.105347	BBOX1
rs81305789-BBOX1	Liver weight	0.000122489	-0.105347	BBOX1
rs81340851-NAALADL1	Liver weight	0.000122489	-0.105347	NAALADL1
rs81212188-NAALADL1	Liver weight	0.000122489	-0.105347	NAALADL1
rs81359616-NAALADL1	Liver weight	0.000122489	-0.105347	NAALADL1
rs81376189-FNDC4	Liver weight	0.000122489	-0.105347	FNDC4
rs81372168-CLDN4	Liver weight	0.000122489	-0.105347	CLDN4
rs81371902-RCC1L	Liver weight	0.000122489	-0.105347	RCC1L
rs80871264-ENSSSCG00000024047	Liver weight	0.000122489	-0.105347	ENSSSCG00000024047
rs80916120-ENSSSCG00000024047	Liver weight	0.000122489	-0.105347	ENSSSCG00000024047
rs81293055-ENSSSCG00000004117	Loin and neck meat weight	0.0235987	-0.061887	ENSSSCG00000004117
rs80806865-ENSSSCG00000004117	Loin and neck meat weight	0.0235987	-0.061887	ENSSSCG00000004117
rs81265837-ARMC7	Loin and neck meat weight	0.0235987	-0.061887	ARMC7
rs81435284-ARMC7	Loin and neck meat weight	0.0235987	-0.061887	ARMC7
rs81444193-ZNF662	Loin and neck meat weight	0.0235987	-0.061887	ZNF662
rs80905121-ZNF662	Loin and neck meat weight	0.0235987	-0.061887	ZNF662
rs81286188-ATP13A3	Loin and neck meat weight	0.0235987	-0.061887	ATP13A3
rs81286188-LSG1	Loin and neck meat weight	0.0235987	-0.061887	LSG1
rs81308910-ATP13A3	Loin and neck meat weight	0.0235987	-0.061887	ATP13A3
rs81441228-EPHA3	Loin and neck meat weight	0.0235987	-0.061887	EPHA3
rs80817135-KALRN	Loin and neck meat weight	0.0235987	-0.061887	KALRN
rs81456636-NEB	Loin and neck meat weight	0.0235987	-0.061887	NEB
rs81359616-NAALADL1	Loin and neck meat weight	0.0235987	-0.061887	NAALADL1
rs81351832-ENSSSCG00000005474	Loin muscle area	5.07426e-09	-0.224305	ENSSSCG00000005474
rs80799070-ENSSSCG00000005474	Loin muscle area	5.07426e-09	-0.224305	ENSSSCG00000005474
rs81323247-ENSSSCG00000005474	Loin muscle area	5.07426e-09	-0.224305	ENSSSCG00000005474
rs80922101-ENSSSCG00000022796	Loin muscle area	5.07426e-09	-0.224305	ENSSSCG00000022796
rs81355245-TMEM242	Loin muscle area	5.07426e-09	-0.224305	TMEM242
rs81348677-CCDC170	Loin muscle area	5.07426e-09	-0.224305	CCDC170
rs81328558-CCDC170	Loin muscle area	5.07426e-09	-0.224305	CCDC170
rs80993397-CCDC170	Loin muscle area	5.07426e-09	-0.224305	CCDC170
rs81351832-SNX30	Loin muscle area	5.07426e-09	-0.224305	SNX30
rs80836463-ESR1	Loin muscle area	5.07426e-09	-0.224305	ESR1
rs81348579-ESR1	Loin muscle area	5.07426e-09	-0.224305	ESR1
rs81348614-ESR1	Loin muscle area	5.07426e-09	-0.224305	ESR1
rs80847587-ZWILCH	Loin muscle area	5.07426e-09	-0.224305	ZWILCH
rs80847587-TIPIN	Loin muscle area	5.07426e-09	-0.224305	TIPIN
rs329666944-ENSSSCG00000004117	Loin muscle area	5.07426e-09	-0.224305	ENSSSCG00000004117
rs329666944-GRM1	Loin muscle area	5.07426e-09	-0.224305	GRM1
rs81351832-ENSSSCG00000005474	Loin muscle area	5.07426e-09	-0.224305	ENSSSCG00000005474
rs80996436-TNC	Loin muscle area	5.07426e-09	-0.224305	TNC
rs80996436-ENSSSCG00000020784	Loin muscle area	5.07426e-09	-0.224305	ENSSSCG00000020784
rs81349409-TIPIN	Loin muscle area	5.07426e-09	-0.224305	TIPIN
rs81349409-ZWILCH	Loin muscle area	5.07426e-09	-0.224305	ZWILCH
rs81422682-CTSL	Loin muscle area	5.07426e-09	-0.224305	CTSL
rs81433762-TEN1	Loin muscle area	5.07426e-09	-0.224305	TEN1
rs81434107-TEN1	Loin muscle area	5.07426e-09	-0.224305	TEN1
rs81311681-HEXDC	Loin muscle area	5.07426e-09	-0.224305	HEXDC
rs81238764-MAPT	Loin muscle area	5.07426e-09	-0.224305	MAPT
rs80864895-BAIAP2	Loin muscle area	5.07426e-09	-0.224305	BAIAP2
rs81342651-BAIAP2	Loin muscle area	5.07426e-09	-0.224305	BAIAP2
rs81265837-ARMC7	Loin muscle area	5.07426e-09	-0.224305	ARMC7
rs81435284-ARMC7	Loin muscle area	5.07426e-09	-0.224305	ARMC7
rs81305046-NPTX1	Loin muscle area	5.07426e-09	-0.224305	NPTX1
rs81438833-NPTX1	Loin muscle area	5.07426e-09	-0.224305	NPTX1
rs81439307-NPTX1	Loin muscle area	5.07426e-09	-0.224305	NPTX1
rs81440749-NPTX1	Loin muscle area	5.07426e-09	-0.224305	NPTX1
rs81435983-ARMC7	Loin muscle area	5.07426e-09	-0.224305	ARMC7
rs81321757-ARMC7	Loin muscle area	5.07426e-09	-0.224305	ARMC7
rs81305046-TEPSIN	Loin muscle area	5.07426e-09	-0.224305	TEPSIN
rs81438833-TEPSIN	Loin muscle area	5.07426e-09	-0.224305	TEPSIN
rs81439307-TEPSIN	Loin muscle area	5.07426e-09	-0.224305	TEPSIN
rs81433579-ITGB4	Loin muscle area	5.07426e-09	-0.224305	ITGB4
rs81434447-ITGB4	Loin muscle area	5.07426e-09	-0.224305	ITGB4
rs81444193-ZNF662	Loin muscle area	5.07426e-09	-0.224305	ZNF662
rs80905121-ZNF662	Loin muscle area	5.07426e-09	-0.224305	ZNF662
rs81286188-ATP13A3	Loin muscle area	5.07426e-09	-0.224305	ATP13A3
rs81286188-LSG1	Loin muscle area	5.07426e-09	-0.224305	LSG1
rs81308910-ATP13A3	Loin muscle area	5.07426e-09	-0.224305	ATP13A3
rs81309447-ATP13A3	Loin muscle area	5.07426e-09	-0.224305	ATP13A3
rs81478384-ATP13A3	Loin muscle area	5.07426e-09	-0.224305	ATP13A3
rs81303987-ATP13A3	Loin muscle area	5.07426e-09	-0.224305	ATP13A3
rs80803537-PLCD1	Loin muscle area	5.07426e-09	-0.224305	PLCD1
rs81441228-EPHA3	Loin muscle area	5.07426e-09	-0.224305	EPHA3
rs80817135-KALRN	Loin muscle area	5.07426e-09	-0.224305	KALRN
rs80892090-UROS	Loin muscle area	5.07426e-09	-0.224305	UROS
rs80871231-BUB3	Loin muscle area	5.07426e-09	-0.224305	BUB3
rs81449698-EXTL3	Loin muscle area	5.07426e-09	-0.224305	EXTL3
rs80884491-EXTL3	Loin muscle area	5.07426e-09	-0.224305	EXTL3
rs81456636-NEB	Loin muscle area	5.07426e-09	-0.224305	NEB
rs80948551-DDHD2	Loin muscle area	5.07426e-09	-0.224305	DDHD2
rs81478951-DDHD2	Loin muscle area	5.07426e-09	-0.224305	DDHD2
rs81453703-MAP3K20	Loin muscle area	5.07426e-09	-0.224305	MAP3K20
rs80971086-MAP3K20	Loin muscle area	5.07426e-09	-0.224305	MAP3K20
rs81456636-NEB	Loin muscle area	5.07426e-09	-0.224305	NEB
rs81467407-ANK1	Loin muscle area	5.07426e-09	-0.224305	ANK1
rs81357053-BBOX1	Loin muscle area	5.07426e-09	-0.224305	BBOX1
rs81305789-BBOX1	Loin muscle area	5.07426e-09	-0.224305	BBOX1
rs81340851-NAALADL1	Loin muscle area	5.07426e-09	-0.224305	NAALADL1
rs81212188-NAALADL1	Loin muscle area	5.07426e-09	-0.224305	NAALADL1
rs81359616-NAALADL1	Loin muscle area	5.07426e-09	-0.224305	NAALADL1
rs81377192-FAM49A	Loin muscle area	5.07426e-09	-0.224305	FAM49A
rs81377208-FAM49A	Loin muscle area	5.07426e-09	-0.224305	FAM49A
rs81376189-FNDC4	Loin muscle area	5.07426e-09	-0.224305	FNDC4
rs55619176-MTIF2	Loin muscle area	5.07426e-09	-0.224305	MTIF2
rs81324319-AP5Z1	Loin muscle area	5.07426e-09	-0.224305	AP5Z1
rs81237965-AP5Z1	Loin muscle area	5.07426e-09	-0.224305	AP5Z1
rs81368929-CARHSP1	Loin muscle area	5.07426e-09	-0.224305	CARHSP1
rs80919384-ENSSSCG00000024047	Loin muscle area	5.07426e-09	-0.224305	ENSSSCG00000024047
rs337275357-ENSSSCG00000024047	Loin muscle area	5.07426e-09	-0.224305	ENSSSCG00000024047
rs80922101-ENSSSCG00000022796	Loin muscle depth	0.000180333	-0.119746	ENSSSCG00000022796
rs81355245-TMEM242	Loin muscle depth	0.000180333	-0.119746	TMEM242
rs81422682-CTSL	Loin muscle depth	0.000180333	-0.119746	CTSL
rs81433762-TEN1	Loin muscle depth	0.000180333	-0.119746	TEN1
rs81434107-TEN1	Loin muscle depth	0.000180333	-0.119746	TEN1
rs81311681-HEXDC	Loin muscle depth	0.000180333	-0.119746	HEXDC
rs81305046-NPTX1	Loin muscle depth	0.000180333	-0.119746	NPTX1
rs81438833-NPTX1	Loin muscle depth	0.000180333	-0.119746	NPTX1
rs81439307-NPTX1	Loin muscle depth	0.000180333	-0.119746	NPTX1
rs81440749-NPTX1	Loin muscle depth	0.000180333	-0.119746	NPTX1
rs81435983-ARMC7	Loin muscle depth	0.000180333	-0.119746	ARMC7
rs81321757-ARMC7	Loin muscle depth	0.000180333	-0.119746	ARMC7
rs81305046-TEPSIN	Loin muscle depth	0.000180333	-0.119746	TEPSIN
rs81309447-ATP13A3	Loin muscle depth	0.000180333	-0.119746	ATP13A3
rs81478384-ATP13A3	Loin muscle depth	0.000180333	-0.119746	ATP13A3
rs81303987-ATP13A3	Loin muscle depth	0.000180333	-0.119746	ATP13A3
rs80803537-PLCD1	Loin muscle depth	0.000180333	-0.119746	PLCD1
rs81456636-NEB	Loin muscle depth	0.000180333	-0.119746	NEB
rs81357053-BBOX1	Loin muscle depth	0.000180333	-0.119746	BBOX1
rs81305789-BBOX1	Loin muscle depth	0.000180333	-0.119746	BBOX1
rs81340851-NAALADL1	Loin muscle depth	0.000180333	-0.119746	NAALADL1
rs81212188-NAALADL1	Loin muscle depth	0.000180333	-0.119746	NAALADL1
rs81359616-NAALADL1	Loin muscle depth	0.000180333	-0.119746	NAALADL1
rs81433762-TEN1	Loin muscle width	0.00227269	0.0132253	TEN1
rs81434107-TEN1	Loin muscle width	0.00227269	0.0132253	TEN1
rs81311681-HEXDC	Loin muscle width	0.00227269	0.0132253	HEXDC
rs81444193-ZNF662	Loin percentage	0.0462276	0.0173377	ZNF662
rs80905121-ZNF662	Loin percentage	0.0462276	0.0173377	ZNF662
rs81286188-ATP13A3	Loin percentage	0.0462276	0.0173377	ATP13A3
rs81286188-LSG1	Loin percentage	0.0462276	0.0173377	LSG1
rs81308910-ATP13A3	Loin percentage	0.0462276	0.0173377	ATP13A3
rs80922101-ENSSSCG00000022796	Lymphocyte number	0.0192566	-0.0633193	ENSSSCG00000022796
rs81355245-TMEM242	Lymphocyte number	0.0192566	-0.0633193	TMEM242
rs81444056-ZNF662	Lymphocyte number	0.0192566	-0.0633193	ZNF662
rs81268762-FAM198A	Lymphocyte number	0.0192566	-0.0633193	FAM198A
rs81357053-BBOX1	Lymphocyte number	0.0192566	-0.0633193	BBOX1
rs81305789-BBOX1	Lymphocyte number	0.0192566	-0.0633193	BBOX1
rs81340851-NAALADL1	Lymphocyte number	0.0192566	-0.0633193	NAALADL1
rs81212188-NAALADL1	Lymphocyte number	0.0192566	-0.0633193	NAALADL1
rs81377192-FAM49A	Lymphocyte number	0.0192566	-0.0633193	FAM49A
rs81377208-FAM49A	Lymphocyte number	0.0192566	-0.0633193	FAM49A
rs81376189-FNDC4	Lymphocyte number	0.0192566	-0.0633193	FNDC4
rs55619176-MTIF2	Lymphocyte number	0.0192566	-0.0633193	MTIF2
rs81324319-AP5Z1	Lymphocyte number	0.0192566	-0.0633193	AP5Z1
rs81422682-CTSL	Meat color-L	0.00137896	-0.105527	CTSL
rs81238764-MAPT	Meat color-L	0.00137896	-0.105527	MAPT
rs80864895-BAIAP2	Meat color-L	0.00137896	-0.105527	BAIAP2
rs81342651-BAIAP2	Meat color-L	0.00137896	-0.105527	BAIAP2
rs81433579-ITGB4	Meat color-L	0.00137896	-0.105527	ITGB4
rs81434447-ITGB4	Meat color-L	0.00137896	-0.105527	ITGB4
rs81444056-ZNF662	Meat color-L	0.00137896	-0.105527	ZNF662
rs81268762-FAM198A	Meat color-L	0.00137896	-0.105527	FAM198A
rs80803537-PLCD1	Meat color-L	0.00137896	-0.105527	PLCD1
rs80810385-ENSSSCG00000011817	Meat color-L	0.00137896	-0.105527	ENSSSCG00000011817
rs81444403-ENSSSCG00000025739	Meat color-L	0.00137896	-0.105527	ENSSSCG00000025739
rs81444193-ENSSSCG00000025739	Meat color-L	0.00137896	-0.105527	ENSSSCG00000025739
rs81444258-ENSSSCG00000025739	Meat color-L	0.00137896	-0.105527	ENSSSCG00000025739
rs80830287-ENSSSCG00000010634	Meat color-L	0.00137896	-0.105527	ENSSSCG00000010634
rs80840041-GSTO1	Meat color-L	0.00137896	-0.105527	GSTO1
rs81305789-BBOX1	Meat color-L	0.00137896	-0.105527	BBOX1
rs81340851-NAALADL1	Meat color-L	0.00137896	-0.105527	NAALADL1
rs81212188-NAALADL1	Meat color-L	0.00137896	-0.105527	NAALADL1
rs81359616-NAALADL1	Meat color-L	0.00137896	-0.105527	NAALADL1
rs80919384-ENSSSCG00000024047	Meat color-L	0.00137896	-0.105527	ENSSSCG00000024047
rs337275357-ENSSSCG00000024047	Meat color-L	0.00137896	-0.105527	ENSSSCG00000024047
rs80916120-ENSSSCG00000022090	Meat color-L	0.00137896	-0.105527	ENSSSCG00000022090
rs80919384-ENSSSCG00000022090	Meat color-L	0.00137896	-0.105527	ENSSSCG00000022090
rs337275357-ENSSSCG00000022090	Meat color-L	0.00137896	-0.105527	ENSSSCG00000022090
rs80948915-ENSSSCG00000024047	Meat color-L	0.00137896	-0.105527	ENSSSCG00000024047
rs80864895-HEXDC	Meat color-a	0.0200381	-0.0690351	HEXDC
rs81238764-MAPT	Meat color-a	0.0200381	-0.0690351	MAPT
rs80864895-BAIAP2	Meat color-a	0.0200381	-0.0690351	BAIAP2
rs81342651-BAIAP2	Meat color-a	0.0200381	-0.0690351	BAIAP2
rs81433579-ITGB4	Meat color-a	0.0200381	-0.0690351	ITGB4
rs81434447-ITGB4	Meat color-a	0.0200381	-0.0690351	ITGB4
rs81444147-ZNF662	Meat color-a	0.0200381	-0.0690351	ZNF662
rs81347708-ZNF662	Meat color-a	0.0200381	-0.0690351	ZNF662
rs81456636-NEB	Meat color-a	0.0200381	-0.0690351	NEB
rs81357053-BBOX1	Meat color-a	0.0200381	-0.0690351	BBOX1
rs81305789-BBOX1	Meat color-a	0.0200381	-0.0690351	BBOX1
rs81340851-NAALADL1	Meat color-a	0.0200381	-0.0690351	NAALADL1
rs81212188-NAALADL1	Meat color-a	0.0200381	-0.0690351	NAALADL1
rs81359616-NAALADL1	Meat color-a	0.0200381	-0.0690351	NAALADL1
rs81377192-FAM49A	Meat color-a	0.0200381	-0.0690351	FAM49A
rs81377208-FAM49A	Meat color-a	0.0200381	-0.0690351	FAM49A
rs81376189-FNDC4	Meat color-a	0.0200381	-0.0690351	FNDC4
rs80922101-ENSSSCG00000022796	Muscle fat content	0.00150111	-0.0763331	ENSSSCG00000022796
rs81355245-TMEM242	Muscle fat content	0.00150111	-0.0763331	TMEM242
rs81422682-CTSL	Muscle fat content	0.00150111	-0.0763331	CTSL
rs81456636-NEB	Muscle fat content	0.00150111	-0.0763331	NEB
rs81372168-CLDN4	Muscle fat content	0.00150111	-0.0763331	CLDN4
rs81371902-RCC1L	Muscle fat content	0.00150111	-0.0763331	RCC1L
rs80871264-ENSSSCG00000024047	Muscle fat content	0.00150111	-0.0763331	ENSSSCG00000024047
rs80916120-ENSSSCG00000024047	Muscle fat content	0.00150111	-0.0763331	ENSSSCG00000024047
rs81422682-FBP2	Muscle moisture percentage	0.000264734	-0.111436	FBP2
rs81422682-CTSL	Muscle moisture percentage	0.000264734	-0.111436	CTSL
rs81439307-BAIAP2	Muscle moisture percentage	0.000264734	-0.111436	BAIAP2
rs81309447-ATP13A3	Muscle moisture percentage	0.000264734	-0.111436	ATP13A3
rs81478384-ATP13A3	Muscle moisture percentage	0.000264734	-0.111436	ATP13A3
rs81303987-ATP13A3	Muscle moisture percentage	0.000264734	-0.111436	ATP13A3
rs81456636-NEB	Muscle moisture percentage	0.000264734	-0.111436	NEB
rs80948551-DDHD2	Muscle moisture percentage	0.000264734	-0.111436	DDHD2
rs81478951-DDHD2	Muscle moisture percentage	0.000264734	-0.111436	DDHD2
rs81453703-MAP3K20	Muscle moisture percentage	0.000264734	-0.111436	MAP3K20
rs80971086-MAP3K20	Muscle moisture percentage	0.000264734	-0.111436	MAP3K20
rs81456636-NEB	Muscle moisture percentage	0.000264734	-0.111436	NEB
rs81467407-ANK1	Muscle moisture percentage	0.000264734	-0.111436	ANK1
rs81467455-SFRP1	Muscle moisture percentage	0.000264734	-0.111436	SFRP1
rs81467455-ANK1	Muscle moisture percentage	0.000264734	-0.111436	ANK1
rs81357053-BBOX1	Muscle moisture percentage	0.000264734	-0.111436	BBOX1
rs81305789-BBOX1	Muscle moisture percentage	0.000264734	-0.111436	BBOX1
rs81340851-NAALADL1	Muscle moisture percentage	0.000264734	-0.111436	NAALADL1
rs81212188-NAALADL1	Muscle moisture percentage	0.000264734	-0.111436	NAALADL1
rs80919384-ENSSSCG00000024047	Muscle moisture percentage	0.000264734	-0.111436	ENSSSCG00000024047
rs81349123-LATS1	Myristic acid content	1.77314e-05	0.0550128	LATS1
rs81349236-LATS1	Myristic acid content	1.77314e-05	0.0550128	LATS1
rs80855596-LATS1	Myristic acid content	1.77314e-05	0.0550128	LATS1
rs326245611-ASTN2	Myristic acid content	1.77314e-05	0.0550128	ASTN2
rs81352106-ASTN2	Myristic acid content	1.77314e-05	0.0550128	ASTN2
rs322387609-SNX30	Myristic acid content	1.77314e-05	0.0550128	SNX30
rs80944555-LRP11	Myristic acid content	1.77314e-05	0.0550128	LRP11
rs81349123-LRP11	Myristic acid content	1.77314e-05	0.0550128	LRP11
rs81349236-LRP11	Myristic acid content	1.77314e-05	0.0550128	LRP11
rs80855596-LRP11	Myristic acid content	1.77314e-05	0.0550128	LRP11
rs80966155-ENSSSCG00000020784	Myristic acid content	1.77314e-05	0.0550128	ENSSSCG00000020784
rs80966155-TNC	Myristic acid content	1.77314e-05	0.0550128	TNC
rs81422929-GOLM1	Myristic acid content	1.77314e-05	0.0550128	GOLM1
rs81420611-ENSSSCG00000028881	Myristic acid content	1.77314e-05	0.0550128	ENSSSCG00000028881
rs81288871-FBP2	Myristic acid content	1.77314e-05	0.0550128	FBP2
rs81444193-ZNF662	NADP-malate dehydrogenase activity	0.0262227	0.0308261	ZNF662
rs80905121-ZNF662	NADP-malate dehydrogenase activity	0.0262227	0.0308261	ZNF662
rs81286188-ATP13A3	NADP-malate dehydrogenase activity	0.0262227	0.0308261	ATP13A3
rs81286188-LSG1	NADP-malate dehydrogenase activity	0.0262227	0.0308261	LSG1
rs81308910-ATP13A3	NADP-malate dehydrogenase activity	0.0262227	0.0308261	ATP13A3
rs81357053-BBOX1	NADP-malate dehydrogenase activity	0.0262227	0.0308261	BBOX1
rs81305789-BBOX1	NADP-malate dehydrogenase activity	0.0262227	0.0308261	BBOX1
rs81340851-NAALADL1	NADP-malate dehydrogenase activity	0.0262227	0.0308261	NAALADL1
rs81212188-NAALADL1	NADP-malate dehydrogenase activity	0.0262227	0.0308261	NAALADL1
rs81359616-NAALADL1	NADP-malate dehydrogenase activity	0.0262227	0.0308261	NAALADL1
rs81359693-NUDT22	NADP-malate dehydrogenase activity	0.0262227	0.0308261	NUDT22
rs81444193-ZNF662	Neck fat weight	0.0199093	0.0185149	ZNF662
rs80905121-ZNF662	Neck fat weight	0.0199093	0.0185149	ZNF662
rs81286188-ATP13A3	Neck fat weight	0.0199093	0.0185149	ATP13A3
rs81286188-LSG1	Neck fat weight	0.0199093	0.0185149	LSG1
rs81308910-ATP13A3	Neck fat weight	0.0199093	0.0185149	ATP13A3
rs80810121-ENSSSCG00000005474	Neck weight	8.26901e-05	0.0577244	ENSSSCG00000005474
rs322387609-ENSSSCG00000005474	Neck weight	8.26901e-05	0.0577244	ENSSSCG00000005474
rs80937820-ENSSSCG00000005474	Neck weight	8.26901e-05	0.0577244	ENSSSCG00000005474
rs81349456-NUP43	Neck weight	8.26901e-05	0.0577244	NUP43
rs81349443-NUP43	Neck weight	8.26901e-05	0.0577244	NUP43
rs80944555-NUP43	Neck weight	8.26901e-05	0.0577244	NUP43
rs81349123-NUP43	Neck weight	8.26901e-05	0.0577244	NUP43
rs81349236-NUP43	Neck weight	8.26901e-05	0.0577244	NUP43
rs80855596-NUP43	Neck weight	8.26901e-05	0.0577244	NUP43
rs80966155-TNC	Neck weight	8.26901e-05	0.0577244	TNC
rs80966155-ENSSSCG00000026492	Neck weight	8.26901e-05	0.0577244	ENSSSCG00000026492
rs80957825-ENSSSCG00000005474	Neck weight	8.26901e-05	0.0577244	ENSSSCG00000005474
rs80820181-ENSSSCG00000005474	Neck weight	8.26901e-05	0.0577244	ENSSSCG00000005474
rs81242440-DMAC1	Neck weight	8.26901e-05	0.0577244	DMAC1
rs80922101-DMAC1	Neck weight	8.26901e-05	0.0577244	DMAC1
rs81242440-ENSSSCG00000022796	Neck weight	8.26901e-05	0.0577244	ENSSSCG00000022796
rs337275357-ENSSSCG00000024047	Neck weight	8.26901e-05	0.0577244	ENSSSCG00000024047
rs81444193-ZNF662	O2 partial pressure	0.0123398	0.0190396	ZNF662
rs80905121-ZNF662	O2 partial pressure	0.0123398	0.0190396	ZNF662
rs81286188-ATP13A3	O2 partial pressure	0.0123398	0.0190396	ATP13A3
rs81286188-LSG1	O2 partial pressure	0.0123398	0.0190396	LSG1
rs81308910-ATP13A3	O2 partial pressure	0.0123398	0.0190396	ATP13A3
rs81309447-ATP13A3	Off-Flavor Score	0.000549818	-0.0882949	ATP13A3
rs81478384-ATP13A3	Off-Flavor Score	0.000549818	-0.0882949	ATP13A3
rs81303987-ATP13A3	Off-Flavor Score	0.000549818	-0.0882949	ATP13A3
rs80803537-PLCD1	Off-Flavor Score	0.000549818	-0.0882949	PLCD1
rs81441228-EPHA3	Off-Flavor Score	0.000549818	-0.0882949	EPHA3
rs80817135-KALRN	Off-Flavor Score	0.000549818	-0.0882949	KALRN
rs81448091-ENSSSCG00000029252	Off-Flavor Score	0.000549818	-0.0882949	ENSSSCG00000029252
rs81448091-ENSSSCG00000011817	Off-Flavor Score	0.000549818	-0.0882949	ENSSSCG00000011817
rs80919384-ENSSSCG00000024047	Off-Flavor Score	0.000549818	-0.0882949	ENSSSCG00000024047
rs337275357-ENSSSCG00000024047	Off-Flavor Score	0.000549818	-0.0882949	ENSSSCG00000024047
rs80855596-LATS1	Oleic acid to palmitoleic acid ratio	0.00150111	0.00456576	LATS1
rs81433762-TEN1	Overall impression, sensory panel	0.00276191	0.0131694	TEN1
rs81434107-TEN1	Overall impression, sensory panel	0.00276191	0.0131694	TEN1
rs81311681-HEXDC	Overall impression, sensory panel	0.00276191	0.0131694	HEXDC
rs81348677-CCDC170	PH for Biceps femoris	2.7619e-06	0.0602781	CCDC170
rs81328558-CCDC170	PH for Biceps femoris	2.7619e-06	0.0602781	CCDC170
rs80993397-CCDC170	PH for Biceps femoris	2.7619e-06	0.0602781	CCDC170
rs81351832-SNX30	PH for Biceps femoris	2.7619e-06	0.0602781	SNX30
rs80836463-ESR1	PH for Biceps femoris	2.7619e-06	0.0602781	ESR1
rs81348579-ESR1	PH for Biceps femoris	2.7619e-06	0.0602781	ESR1
rs81348614-ESR1	PH for Biceps femoris	2.7619e-06	0.0602781	ESR1
rs80847587-ZWILCH	PH for Biceps femoris	2.7619e-06	0.0602781	ZWILCH
rs80847587-TIPIN	PH for Biceps femoris	2.7619e-06	0.0602781	TIPIN
rs329666944-ENSSSCG00000004117	PH for Biceps femoris	2.7619e-06	0.0602781	ENSSSCG00000004117
rs329666944-GRM1	PH for Biceps femoris	2.7619e-06	0.0602781	GRM1
rs81351832-ENSSSCG00000005474	PH for Biceps femoris	2.7619e-06	0.0602781	ENSSSCG00000005474
rs80996436-TNC	PH for Biceps femoris	2.7619e-06	0.0602781	TNC
rs80996436-ENSSSCG00000020784	PH for Biceps femoris	2.7619e-06	0.0602781	ENSSSCG00000020784
rs81349409-TIPIN	PH for Biceps femoris	2.7619e-06	0.0602781	TIPIN
rs81349409-ZWILCH	PH for Biceps femoris	2.7619e-06	0.0602781	ZWILCH
rs80922101-ENSSSCG00000022796	PRRSV antibody titer	0.000127232	-0.0700547	ENSSSCG00000022796
rs81355245-TMEM242	PRRSV antibody titer	0.000127232	-0.0700547	TMEM242
rs342960088-ENSSSCG00000020784	Palmitic acid to myristic acid ratio	5.81593e-16	0.0182645	ENSSSCG00000020784
rs80944555-LATS1	Palmitic acid to myristic acid ratio	5.81593e-16	0.0182645	LATS1
rs81349123-LATS1	Palmitic acid to myristic acid ratio	5.81593e-16	0.0182645	LATS1
rs80855596-LATS1	Palmitic acid to myristic acid ratio	5.81593e-16	0.0182645	LATS1
rs81351832-ENSSSCG00000005474	Palmitoleic acid content	0.00730396	0.0564142	ENSSSCG00000005474
rs80799070-ENSSSCG00000005474	Palmitoleic acid content	0.00730396	0.0564142	ENSSSCG00000005474
rs81323247-ENSSSCG00000005474	Palmitoleic acid content	0.00730396	0.0564142	ENSSSCG00000005474
rs81349123-LATS1	Palmitoleic acid content	0.00730396	0.0564142	LATS1
rs81349236-LATS1	Palmitoleic acid content	0.00730396	0.0564142	LATS1
rs80855596-LATS1	Palmitoleic acid content	0.00730396	0.0564142	LATS1
rs326245611-ASTN2	Palmitoleic acid content	0.00730396	0.0564142	ASTN2
rs81352106-ASTN2	Palmitoleic acid content	0.00730396	0.0564142	ASTN2
rs322387609-SNX30	Palmitoleic acid content	0.00730396	0.0564142	SNX30
rs80944555-LRP11	Palmitoleic acid content	0.00730396	0.0564142	LRP11
rs81433762-TEN1	Palmitoleic acid content	0.00730396	0.0564142	TEN1
rs81434107-TEN1	Palmitoleic acid content	0.00730396	0.0564142	TEN1
rs81311681-HEXDC	Palmitoleic acid content	0.00730396	0.0564142	HEXDC
rs81265837-ARMC7	Palmitoleic acid content	0.00730396	0.0564142	ARMC7
rs81359616-NAALADL1	Palmitoleic acid content	0.00730396	0.0564142	NAALADL1
rs55619176-MTIF2	Palmitoleic acid content	0.00730396	0.0564142	MTIF2
rs81324319-AP5Z1	Palmitoleic acid content	0.00730396	0.0564142	AP5Z1
rs81237965-AP5Z1	Palmitoleic acid content	0.00730396	0.0564142	AP5Z1
rs81368929-CARHSP1	Palmitoleic acid content	0.00730396	0.0564142	CARHSP1
rs81372168-CLDN4	Palmitoleic acid content	0.00730396	0.0564142	CLDN4
rs81371902-RCC1L	Palmitoleic acid content	0.00730396	0.0564142	RCC1L
rs80871264-ENSSSCG00000024047	Palmitoleic acid content	0.00730396	0.0564142	ENSSSCG00000024047
rs80916120-ENSSSCG00000024047	Palmitoleic acid content	0.00730396	0.0564142	ENSSSCG00000024047
rs80919384-ENSSSCG00000024047	Palmitoleic acid content	0.00730396	0.0564142	ENSSSCG00000024047
rs80830450-P3H2	Percentage giant fibers	0.0253003	0.0272276	P3H2
rs81448073-ENSSSCG00000029252	Percentage giant fibers	0.0253003	0.0272276	ENSSSCG00000029252
rs81251355-ENSSSCG00000029252	Percentage giant fibers	0.0253003	0.0272276	ENSSSCG00000029252
rs81448073-ENSSSCG00000011817	Percentage giant fibers	0.0253003	0.0272276	ENSSSCG00000011817
rs81251355-ENSSSCG00000011817	Percentage giant fibers	0.0253003	0.0272276	ENSSSCG00000011817
rs80904527-KALRN	Percentage giant fibers	0.0253003	0.0272276	KALRN
rs80878879-KALRN	Percentage giant fibers	0.0253003	0.0272276	KALRN
rs81478384-OPA1	Percentage giant fibers	0.0253003	0.0272276	OPA1
rs81303987-OPA1	Percentage giant fibers	0.0253003	0.0272276	OPA1
rs81351832-ENSSSCG00000005474	Plateletcrit	6.65512e-05	0.029432	ENSSSCG00000005474
rs81368980-CARHSP1	Plateletcrit	6.65512e-05	0.029432	CARHSP1
rs81286957-GTF2I	Plateletcrit	6.65512e-05	0.029432	GTF2I
rs81371954-GTF2I	Plateletcrit	6.65512e-05	0.029432	GTF2I
rs81223031-GTF2I	Plateletcrit	6.65512e-05	0.029432	GTF2I
rs81372673-RCC1L	Plateletcrit	6.65512e-05	0.029432	RCC1L
rs81329701-RCC1L	Plateletcrit	6.65512e-05	0.029432	RCC1L
rs80922101-ENSSSCG00000022796	Potassium level	0.00236952	-0.084001	ENSSSCG00000022796
rs81355245-TMEM242	Potassium level	0.00236952	-0.084001	TMEM242
rs80864895-BAIAP2	Potassium level	0.00236952	-0.084001	BAIAP2
rs81342651-BAIAP2	Potassium level	0.00236952	-0.084001	BAIAP2
rs81359616-NAALADL1	Potassium level	0.00236952	-0.084001	NAALADL1
rs81359658-NAALADL1	Potassium level	0.00236952	-0.084001	NAALADL1
rs81270867-ENSSSCG00000014393	Potassium level	0.00236952	-0.084001	ENSSSCG00000014393
rs81270867-RNF14	Potassium level	0.00236952	-0.084001	RNF14
rs328830923-CAST	Potassium level	0.00236952	-0.084001	CAST
rs81337787-TRPC7	Potassium level	0.00236952	-0.084001	TRPC7
rs80916120-ENSSSCG00000022090	Potassium level	0.00236952	-0.084001	ENSSSCG00000022090
rs80919384-ENSSSCG00000022090	Potassium level	0.00236952	-0.084001	ENSSSCG00000022090
rs337275357-ENSSSCG00000022090	Potassium level	0.00236952	-0.084001	ENSSSCG00000022090
rs80948915-ENSSSCG00000024047	Potassium level	0.00236952	-0.084001	ENSSSCG00000024047
rs81359658-NAALADL1	Sarcomere length	0.0199093	0.0185034	NAALADL1
rs81270867-ENSSSCG00000014393	Sarcomere length	0.0199093	0.0185034	ENSSSCG00000014393
rs81270867-RNF14	Sarcomere length	0.0199093	0.0185034	RNF14
rs328830923-CAST	Sarcomere length	0.0199093	0.0185034	CAST
rs81337787-TRPC7	Sarcomere length	0.0199093	0.0185034	TRPC7
rs81293055-GRM1	Semimembranosus angle	0.0347417	0.0517688	GRM1
rs80806865-GRM1	Semimembranosus angle	0.0347417	0.0517688	GRM1
rs80799070-SNX30	Semimembranosus angle	0.0347417	0.0517688	SNX30
rs80810121-SNX30	Semimembranosus angle	0.0347417	0.0517688	SNX30
rs81323247-SNX30	Semimembranosus angle	0.0347417	0.0517688	SNX30
rs80932898-SYTL3	Semimembranosus angle	0.0347417	0.0517688	SYTL3
rs80930244-TNC	Semimembranosus angle	0.0347417	0.0517688	TNC
rs80930244-ENSSSCG00000020784	Semimembranosus angle	0.0347417	0.0517688	ENSSSCG00000020784
rs80816903-TNC	Semimembranosus angle	0.0347417	0.0517688	TNC
rs342960088-TNC	Semimembranosus angle	0.0347417	0.0517688	TNC
rs81340250-TNC	Semimembranosus angle	0.0347417	0.0517688	TNC
rs80816903-ENSSSCG00000020784	Semimembranosus angle	0.0347417	0.0517688	ENSSSCG00000020784
rs81265837-ARMC7	Semimembranosus angle	0.0347417	0.0517688	ARMC7
rs81435284-ARMC7	Semimembranosus angle	0.0347417	0.0517688	ARMC7
rs81433579-ITGB4	Semimembranosus angle	0.0347417	0.0517688	ITGB4
rs81434447-ITGB4	Semimembranosus angle	0.0347417	0.0517688	ITGB4
rs81309447-ATP13A3	Semimembranosus angle	0.0347417	0.0517688	ATP13A3
rs81478384-ATP13A3	Semimembranosus angle	0.0347417	0.0517688	ATP13A3
rs81303987-ATP13A3	Semimembranosus angle	0.0347417	0.0517688	ATP13A3
rs81448091-ENSSSCG00000029252	Semimembranosus angle	0.0347417	0.0517688	ENSSSCG00000029252
rs81453703-MAP3K20	Semimembranosus angle	0.0347417	0.0517688	MAP3K20
rs80971086-MAP3K20	Semimembranosus angle	0.0347417	0.0517688	MAP3K20
rs81456636-NEB	Semimembranosus angle	0.0347417	0.0517688	NEB
rs81467407-ANK1	Semimembranosus angle	0.0347417	0.0517688	ANK1
rs81467455-SFRP1	Semimembranosus angle	0.0347417	0.0517688	SFRP1
rs81467455-ANK1	Semimembranosus angle	0.0347417	0.0517688	ANK1
rs81372168-RCC1L	Semimembranosus angle	0.0347417	0.0517688	RCC1L
rs80922101-ENSSSCG00000022796	Shoulder external fat weight	8.20862e-06	-0.121394	ENSSSCG00000022796
rs81355245-TMEM242	Shoulder external fat weight	8.20862e-06	-0.121394	TMEM242
rs81306257-ENSSSCG00000029150	Shoulder external fat weight	8.20862e-06	-0.121394	ENSSSCG00000029150
rs81224794-ENSSSCG00000029150	Shoulder external fat weight	8.20862e-06	-0.121394	ENSSSCG00000029150
rs80814798-CCDC170	Shoulder external fat weight	8.20862e-06	-0.121394	CCDC170
rs81348764-CCDC170	Shoulder external fat weight	8.20862e-06	-0.121394	CCDC170
rs80803537-PLCD1	Shoulder external fat weight	8.20862e-06	-0.121394	PLCD1
rs81448091-ENSSSCG00000029252	Shoulder external fat weight	8.20862e-06	-0.121394	ENSSSCG00000029252
rs81448091-ENSSSCG00000011817	Shoulder external fat weight	8.20862e-06	-0.121394	ENSSSCG00000011817
rs81456636-NEB	Shoulder external fat weight	8.20862e-06	-0.121394	NEB
rs81359616-NAALADL1	Shoulder external fat weight	8.20862e-06	-0.121394	NAALADL1
rs337275357-ENSSSCG00000024047	Shoulder external fat weight	8.20862e-06	-0.121394	ENSSSCG00000024047
rs81265837-ARMC7	Shoulder meat weight	0.00822177	-0.0740921	ARMC7
rs81435284-ARMC7	Shoulder meat weight	0.00822177	-0.0740921	ARMC7
rs81305046-NPTX1	Shoulder meat weight	0.00822177	-0.0740921	NPTX1
rs81438833-NPTX1	Shoulder meat weight	0.00822177	-0.0740921	NPTX1
rs81439307-NPTX1	Shoulder meat weight	0.00822177	-0.0740921	NPTX1
rs81444193-ZNF662	Shoulder meat weight	0.00822177	-0.0740921	ZNF662
rs80905121-ZNF662	Shoulder meat weight	0.00822177	-0.0740921	ZNF662
rs81286188-ATP13A3	Shoulder meat weight	0.00822177	-0.0740921	ATP13A3
rs81286188-LSG1	Shoulder meat weight	0.00822177	-0.0740921	LSG1
rs81308910-ATP13A3	Shoulder meat weight	0.00822177	-0.0740921	ATP13A3
rs81441228-EPHA3	Shoulder meat weight	0.00822177	-0.0740921	EPHA3
rs80817135-KALRN	Shoulder meat weight	0.00822177	-0.0740921	KALRN
rs81456636-NEB	Shoulder meat weight	0.00822177	-0.0740921	NEB
rs80948551-DDHD2	Shoulder meat weight	0.00822177	-0.0740921	DDHD2
rs81478951-DDHD2	Shoulder meat weight	0.00822177	-0.0740921	DDHD2
rs80922101-ENSSSCG00000022796	Side fat thickness	0.0408838	-0.0752968	ENSSSCG00000022796
rs81355245-TMEM242	Side fat thickness	0.0408838	-0.0752968	TMEM242
rs81435284-ARMC7	Side fat thickness	0.0408838	-0.0752968	ARMC7
rs81305046-BAIAP2	Side fat thickness	0.0408838	-0.0752968	BAIAP2
rs81438833-BAIAP2	Side fat thickness	0.0408838	-0.0752968	BAIAP2
rs81439307-BAIAP2	Side fat thickness	0.0408838	-0.0752968	BAIAP2
rs81440749-BAIAP2	Side fat thickness	0.0408838	-0.0752968	BAIAP2
rs81433762-TEN1	Side fat thickness	0.0408838	-0.0752968	TEN1
rs81434107-TEN1	Side fat thickness	0.0408838	-0.0752968	TEN1
rs81311681-HEXDC	Side fat thickness	0.0408838	-0.0752968	HEXDC
rs81434341-HEXDC	Side fat thickness	0.0408838	-0.0752968	HEXDC
rs81271924-HEXDC	Side fat thickness	0.0408838	-0.0752968	HEXDC
rs81283210-HEXDC	Side fat thickness	0.0408838	-0.0752968	HEXDC
rs81233143-INTS2	Side fat thickness	0.0408838	-0.0752968	INTS2
rs327709564-AOC2	Side fat thickness	0.0408838	-0.0752968	AOC2
rs80864895-HEXDC	Side fat thickness	0.0408838	-0.0752968	HEXDC
rs81444193-ZNF662	Side fat thickness	0.0408838	-0.0752968	ZNF662
rs80905121-ZNF662	Side fat thickness	0.0408838	-0.0752968	ZNF662
rs81286188-ATP13A3	Side fat thickness	0.0408838	-0.0752968	ATP13A3
rs81286188-LSG1	Side fat thickness	0.0408838	-0.0752968	LSG1
rs81308910-ATP13A3	Side fat thickness	0.0408838	-0.0752968	ATP13A3
rs81309447-ATP13A3	Side fat thickness	0.0408838	-0.0752968	ATP13A3
rs81478384-ATP13A3	Side fat thickness	0.0408838	-0.0752968	ATP13A3
rs81303987-ATP13A3	Side fat thickness	0.0408838	-0.0752968	ATP13A3
rs81441228-EPHA3	Side fat thickness	0.0408838	-0.0752968	EPHA3
rs80817135-KALRN	Side fat thickness	0.0408838	-0.0752968	KALRN
rs81448091-ENSSSCG00000029252	Side fat thickness	0.0408838	-0.0752968	ENSSSCG00000029252
rs81448091-ENSSSCG00000011817	Side fat thickness	0.0408838	-0.0752968	ENSSSCG00000011817
rs81456636-NEB	Side fat thickness	0.0408838	-0.0752968	NEB
rs80919384-ENSSSCG00000024047	Side fat thickness	0.0408838	-0.0752968	ENSSSCG00000024047
rs337275357-ENSSSCG00000024047	Side fat thickness	0.0408838	-0.0752968	ENSSSCG00000024047
rs81321757-ARMC7	Small intestine length	0.00312163	-0.0455117	ARMC7
rs81348677-CCDC170	Thoracic vertebra number	7.89614e-06	0.103145	CCDC170
rs81328558-CCDC170	Thoracic vertebra number	7.89614e-06	0.103145	CCDC170
rs80993397-CCDC170	Thoracic vertebra number	7.89614e-06	0.103145	CCDC170
rs81351832-SNX30	Thoracic vertebra number	7.89614e-06	0.103145	SNX30
rs80836463-ESR1	Thoracic vertebra number	7.89614e-06	0.103145	ESR1
rs81348579-ESR1	Thoracic vertebra number	7.89614e-06	0.103145	ESR1
rs81348614-ESR1	Thoracic vertebra number	7.89614e-06	0.103145	ESR1
rs80847587-ZWILCH	Thoracic vertebra number	7.89614e-06	0.103145	ZWILCH
rs80847587-TIPIN	Thoracic vertebra number	7.89614e-06	0.103145	TIPIN
rs329666944-ENSSSCG00000004117	Thoracic vertebra number	7.89614e-06	0.103145	ENSSSCG00000004117
rs329666944-GRM1	Thoracic vertebra number	7.89614e-06	0.103145	GRM1
rs81351832-ENSSSCG00000005474	Thoracic vertebra number	7.89614e-06	0.103145	ENSSSCG00000005474
rs80996436-TNC	Thoracic vertebra number	7.89614e-06	0.103145	TNC
rs81340250-ENSSSCG00000020784	Thoracic vertebra number	7.89614e-06	0.103145	ENSSSCG00000020784
rs80944555-LATS1	Thoracic vertebra number	7.89614e-06	0.103145	LATS1
rs81349123-LATS1	Thoracic vertebra number	7.89614e-06	0.103145	LATS1
rs81349236-LATS1	Thoracic vertebra number	7.89614e-06	0.103145	LATS1
rs80855596-LATS1	Thoracic vertebra number	7.89614e-06	0.103145	LATS1
rs326245611-ASTN2	Thoracic vertebra number	7.89614e-06	0.103145	ASTN2
rs81352106-ASTN2	Thoracic vertebra number	7.89614e-06	0.103145	ASTN2
rs322387609-SNX30	Thoracic vertebra number	7.89614e-06	0.103145	SNX30
rs80944555-LRP11	Thoracic vertebra number	7.89614e-06	0.103145	LRP11
rs81349123-LRP11	Thoracic vertebra number	7.89614e-06	0.103145	LRP11
rs81349236-LRP11	Thoracic vertebra number	7.89614e-06	0.103145	LRP11
rs80855596-LRP11	Thoracic vertebra number	7.89614e-06	0.103145	LRP11
rs80966155-ENSSSCG00000020784	Thoracic vertebra number	7.89614e-06	0.103145	ENSSSCG00000020784
rs80966155-TNC	Thoracic vertebra number	7.89614e-06	0.103145	TNC
rs81422929-GOLM1	Thoracic vertebra number	7.89614e-06	0.103145	GOLM1
rs81420611-ENSSSCG00000028881	Thoracic vertebra number	7.89614e-06	0.103145	ENSSSCG00000028881
rs81288871-FBP2	Thoracic vertebra number	7.89614e-06	0.103145	FBP2
rs326112956-FBP2	Thoracic vertebra number	7.89614e-06	0.103145	FBP2
rs81422682-FBP2	Thoracic vertebra number	7.89614e-06	0.103145	FBP2
rs81422682-CTSL	Thoracic vertebra number	7.89614e-06	0.103145	CTSL
rs80884491-EXTL3	Thoracic vertebra number	7.89614e-06	0.103145	EXTL3
rs81456636-NEB	Thoracic vertebra number	7.89614e-06	0.103145	NEB
rs81453703-MAP3K20	Thoracic vertebra number	7.89614e-06	0.103145	MAP3K20
rs80948915-ENSSSCG00000022090	Thoracic vertebra number	7.89614e-06	0.103145	ENSSSCG00000022090
rs80830287-ENSSSCG00000010634	Time spent feeding	0.00424691	-0.0557158	ENSSSCG00000010634
rs80840041-GSTO1	Time spent feeding	0.00424691	-0.0557158	GSTO1
rs81456636-NEB	Time spent feeding	0.00424691	-0.0557158	NEB
rs80948915-ENSSSCG00000022090	Time spent feeding	0.00424691	-0.0557158	ENSSSCG00000022090
rs81306257-ENSSSCG00000029150	Vertebra number	1.00943e-15	0.240179	ENSSSCG00000029150
rs81224794-ENSSSCG00000029150	Vertebra number	1.00943e-15	0.240179	ENSSSCG00000029150
rs80814798-CCDC170	Vertebra number	1.00943e-15	0.240179	CCDC170
rs81348764-CCDC170	Vertebra number	1.00943e-15	0.240179	CCDC170
rs81348677-CCDC170	Vertebra number	1.00943e-15	0.240179	CCDC170
rs81328558-CCDC170	Vertebra number	1.00943e-15	0.240179	CCDC170
rs80993397-CCDC170	Vertebra number	1.00943e-15	0.240179	CCDC170
rs81351832-SNX30	Vertebra number	1.00943e-15	0.240179	SNX30
rs80836463-ESR1	Vertebra number	1.00943e-15	0.240179	ESR1
rs81348579-ESR1	Vertebra number	1.00943e-15	0.240179	ESR1
rs81348614-ESR1	Vertebra number	1.00943e-15	0.240179	ESR1
rs80847587-ZWILCH	Vertebra number	1.00943e-15	0.240179	ZWILCH
rs80847587-TIPIN	Vertebra number	1.00943e-15	0.240179	TIPIN
rs329666944-ENSSSCG00000004117	Vertebra number	1.00943e-15	0.240179	ENSSSCG00000004117
rs329666944-GRM1	Vertebra number	1.00943e-15	0.240179	GRM1
rs81351832-ENSSSCG00000005474	Vertebra number	1.00943e-15	0.240179	ENSSSCG00000005474
rs80996436-TNC	Vertebra number	1.00943e-15	0.240179	TNC
rs80996436-ENSSSCG00000020784	Vertebra number	1.00943e-15	0.240179	ENSSSCG00000020784
rs81293055-ENSSSCG00000004117	Vertebra number	1.00943e-15	0.240179	ENSSSCG00000004117
rs80806865-ENSSSCG00000004117	Vertebra number	1.00943e-15	0.240179	ENSSSCG00000004117
rs81293055-GRM1	Vertebra number	1.00943e-15	0.240179	GRM1
rs80806865-GRM1	Vertebra number	1.00943e-15	0.240179	GRM1
rs80799070-SNX30	Vertebra number	1.00943e-15	0.240179	SNX30
rs80810121-SNX30	Vertebra number	1.00943e-15	0.240179	SNX30
rs81323247-SNX30	Vertebra number	1.00943e-15	0.240179	SNX30
rs80932898-SYTL3	Vertebra number	1.00943e-15	0.240179	SYTL3
rs80930244-TNC	Vertebra number	1.00943e-15	0.240179	TNC
rs80930244-ENSSSCG00000020784	Vertebra number	1.00943e-15	0.240179	ENSSSCG00000020784
rs80816903-TNC	Vertebra number	1.00943e-15	0.240179	TNC
rs342960088-TNC	Vertebra number	1.00943e-15	0.240179	TNC
rs81340250-TNC	Vertebra number	1.00943e-15	0.240179	TNC
rs80816903-ENSSSCG00000020784	Vertebra number	1.00943e-15	0.240179	ENSSSCG00000020784
rs81340250-ENSSSCG00000020784	Vertebra number	1.00943e-15	0.240179	ENSSSCG00000020784
rs80944555-LATS1	Vertebra number	1.00943e-15	0.240179	LATS1
rs81349123-LATS1	Vertebra number	1.00943e-15	0.240179	LATS1
rs81349236-LATS1	Vertebra number	1.00943e-15	0.240179	LATS1
rs80855596-LATS1	Vertebra number	1.00943e-15	0.240179	LATS1
rs326245611-ASTN2	Vertebra number	1.00943e-15	0.240179	ASTN2
rs81352106-ASTN2	Vertebra number	1.00943e-15	0.240179	ASTN2
rs322387609-SNX30	Vertebra number	1.00943e-15	0.240179	SNX30
rs80944555-LRP11	Vertebra number	1.00943e-15	0.240179	LRP11
rs81349123-LRP11	Vertebra number	1.00943e-15	0.240179	LRP11
rs81349236-LRP11	Vertebra number	1.00943e-15	0.240179	LRP11
rs80855596-LRP11	Vertebra number	1.00943e-15	0.240179	LRP11
rs80966155-ENSSSCG00000020784	Vertebra number	1.00943e-15	0.240179	ENSSSCG00000020784
rs80966155-TNC	Vertebra number	1.00943e-15	0.240179	TNC
rs81422929-GOLM1	Vertebra number	1.00943e-15	0.240179	GOLM1
rs81420611-ENSSSCG00000028881	Vertebra number	1.00943e-15	0.240179	ENSSSCG00000028881
rs81288871-FBP2	Vertebra number	1.00943e-15	0.240179	FBP2
rs326112956-FBP2	Vertebra number	1.00943e-15	0.240179	FBP2
rs81422682-FBP2	Vertebra number	1.00943e-15	0.240179	FBP2
rs81422682-CTSL	Vertebra number	1.00943e-15	0.240179	CTSL
rs81435284-ARMC7	Vertebra number	1.00943e-15	0.240179	ARMC7
rs81305046-BAIAP2	Vertebra number	1.00943e-15	0.240179	BAIAP2
rs81438833-BAIAP2	Vertebra number	1.00943e-15	0.240179	BAIAP2
rs81439307-BAIAP2	Vertebra number	1.00943e-15	0.240179	BAIAP2
rs81440749-BAIAP2	Vertebra number	1.00943e-15	0.240179	BAIAP2
rs81433762-TEN1	Vertebra number	1.00943e-15	0.240179	TEN1
rs81434107-TEN1	Vertebra number	1.00943e-15	0.240179	TEN1
rs81311681-HEXDC	Vertebra number	1.00943e-15	0.240179	HEXDC
rs81434341-HEXDC	Vertebra number	1.00943e-15	0.240179	HEXDC
rs81271924-HEXDC	Vertebra number	1.00943e-15	0.240179	HEXDC
rs81283210-HEXDC	Vertebra number	1.00943e-15	0.240179	HEXDC
rs81233143-INTS2	Vertebra number	1.00943e-15	0.240179	INTS2
rs327709564-AOC2	Vertebra number	1.00943e-15	0.240179	AOC2
rs80864895-HEXDC	Vertebra number	1.00943e-15	0.240179	HEXDC
rs81309447-ATP13A3	Vertebra number	1.00943e-15	0.240179	ATP13A3
rs81478384-ATP13A3	Vertebra number	1.00943e-15	0.240179	ATP13A3
rs81303987-ATP13A3	Vertebra number	1.00943e-15	0.240179	ATP13A3
rs81251355-ENSSSCG00000029252	Vertebra number	1.00943e-15	0.240179	ENSSSCG00000029252
rs81448073-ENSSSCG00000011817	Vertebra number	1.00943e-15	0.240179	ENSSSCG00000011817
rs81251355-ENSSSCG00000011817	Vertebra number	1.00943e-15	0.240179	ENSSSCG00000011817
rs80904527-KALRN	Vertebra number	1.00943e-15	0.240179	KALRN
rs80878879-KALRN	Vertebra number	1.00943e-15	0.240179	KALRN
rs81478384-OPA1	Vertebra number	1.00943e-15	0.240179	OPA1
rs81303987-OPA1	Vertebra number	1.00943e-15	0.240179	OPA1
rs80871231-ACADSB	Vertebra number	1.00943e-15	0.240179	ACADSB
rs80947338-ENSSSCG00000029075	Vertebra number	1.00943e-15	0.240179	ENSSSCG00000029075
rs80947338-ENSSSCG00000025800	Vertebra number	1.00943e-15	0.240179	ENSSSCG00000025800
rs80947338-ENSSSCG00000010634	Vertebra number	1.00943e-15	0.240179	ENSSSCG00000010634
rs80830287-ENSSSCG00000029075	Vertebra number	1.00943e-15	0.240179	ENSSSCG00000029075
rs80830287-ENSSSCG00000025800	Vertebra number	1.00943e-15	0.240179	ENSSSCG00000025800
rs80945681-ENSSSCG00000009663	Vertebra number	1.00943e-15	0.240179	ENSSSCG00000009663
rs80892090-UROS	Vertebra number	1.00943e-15	0.240179	UROS
rs81449698-EXTL3	Vertebra number	1.00943e-15	0.240179	EXTL3
rs80922101-ENSSSCG00000022796	White blood cell counts	0.00817566	-0.0628524	ENSSSCG00000022796
rs81355245-TMEM242	White blood cell counts	0.00817566	-0.0628524	TMEM242
rs81306257-ENSSSCG00000029150	White blood cell counts	0.00817566	-0.0628524	ENSSSCG00000029150
rs81224794-ENSSSCG00000029150	White blood cell counts	0.00817566	-0.0628524	ENSSSCG00000029150
rs80814798-CCDC170	White blood cell counts	0.00817566	-0.0628524	CCDC170
rs81348764-CCDC170	White blood cell counts	0.00817566	-0.0628524	CCDC170
rs81293055-ENSSSCG00000004117	White blood cell counts	0.00817566	-0.0628524	ENSSSCG00000004117
rs80806865-ENSSSCG00000004117	White blood cell counts	0.00817566	-0.0628524	ENSSSCG00000004117
rs80922101-ENSSSCG00000022796	backfat above muscle dorsi	0.00271627	-0.0788469	ENSSSCG00000022796
rs81355245-TMEM242	backfat above muscle dorsi	0.00271627	-0.0788469	TMEM242
rs81306257-ENSSSCG00000029150	backfat above muscle dorsi	0.00271627	-0.0788469	ENSSSCG00000029150
rs81224794-ENSSSCG00000029150	backfat above muscle dorsi	0.00271627	-0.0788469	ENSSSCG00000029150
rs80814798-CCDC170	backfat above muscle dorsi	0.00271627	-0.0788469	CCDC170
rs81348764-CCDC170	backfat above muscle dorsi	0.00271627	-0.0788469	CCDC170
rs81238764-MAPT	backfat above muscle dorsi	0.00271627	-0.0788469	MAPT
rs80864895-BAIAP2	backfat above muscle dorsi	0.00271627	-0.0788469	BAIAP2
rs81342651-BAIAP2	backfat above muscle dorsi	0.00271627	-0.0788469	BAIAP2
rs81265837-ARMC7	backfat above muscle dorsi	0.00271627	-0.0788469	ARMC7
rs81435284-ARMC7	backfat above muscle dorsi	0.00271627	-0.0788469	ARMC7
rs81359616-NAALADL1	backfat above muscle dorsi	0.00271627	-0.0788469	NAALADL1
rs81349123-LATS1	cis-11-Eicosenoic acid content	6.65512e-05	0.0328761	LATS1
rs81349236-LATS1	cis-11-Eicosenoic acid content	6.65512e-05	0.0328761	LATS1
rs80855596-LATS1	cis-11-Eicosenoic acid content	6.65512e-05	0.0328761	LATS1
rs326245611-ASTN2	cis-11-Eicosenoic acid content	6.65512e-05	0.0328761	ASTN2
rs81352106-ASTN2	cis-11-Eicosenoic acid content	6.65512e-05	0.0328761	ASTN2
rs322387609-SNX30	cis-11-Eicosenoic acid content	6.65512e-05	0.0328761	SNX30
rs80944555-LRP11	cis-11-Eicosenoic acid content	6.65512e-05	0.0328761	LRP11
rs81359693-NUDT22	cis-11-Eicosenoic acid content	6.65512e-05	0.0328761	NUDT22
rs81293055-ENSSSCG00000004117	indole, laboratory	0.00367871	0.0511784	ENSSSCG00000004117
rs80806865-ENSSSCG00000004117	indole, laboratory	0.00367871	0.0511784	ENSSSCG00000004117
rs81435284-ARMC7	indole, laboratory	0.00367871	0.0511784	ARMC7
rs81305046-BAIAP2	indole, laboratory	0.00367871	0.0511784	BAIAP2
rs81438833-BAIAP2	indole, laboratory	0.00367871	0.0511784	BAIAP2
rs81439307-BAIAP2	indole, laboratory	0.00367871	0.0511784	BAIAP2
rs81440749-BAIAP2	indole, laboratory	0.00367871	0.0511784	BAIAP2
rs81433762-TEN1	indole, laboratory	0.00367871	0.0511784	TEN1
rs81434107-TEN1	indole, laboratory	0.00367871	0.0511784	TEN1
rs81311681-HEXDC	indole, laboratory	0.00367871	0.0511784	HEXDC
rs81434341-HEXDC	indole, laboratory	0.00367871	0.0511784	HEXDC
rs81271924-HEXDC	indole, laboratory	0.00367871	0.0511784	HEXDC
rs81283210-HEXDC	indole, laboratory	0.00367871	0.0511784	HEXDC
rs81233143-INTS2	indole, laboratory	0.00367871	0.0511784	INTS2
rs327709564-AOC2	indole, laboratory	0.00367871	0.0511784	AOC2
rs80864895-HEXDC	indole, laboratory	0.00367871	0.0511784	HEXDC
rs81238764-MAPT	indole, laboratory	0.00367871	0.0511784	MAPT
rs80864895-BAIAP2	indole, laboratory	0.00367871	0.0511784	BAIAP2
rs81342651-BAIAP2	indole, laboratory	0.00367871	0.0511784	BAIAP2
rs81348677-CCDC170	pH for Semispinalis Dorsi	2.7619e-06	0.0602934	CCDC170
rs81328558-CCDC170	pH for Semispinalis Dorsi	2.7619e-06	0.0602934	CCDC170
rs80993397-CCDC170	pH for Semispinalis Dorsi	2.7619e-06	0.0602934	CCDC170
rs81351832-SNX30	pH for Semispinalis Dorsi	2.7619e-06	0.0602934	SNX30
rs80836463-ESR1	pH for Semispinalis Dorsi	2.7619e-06	0.0602934	ESR1
rs81348579-ESR1	pH for Semispinalis Dorsi	2.7619e-06	0.0602934	ESR1
rs81348614-ESR1	pH for Semispinalis Dorsi	2.7619e-06	0.0602934	ESR1
rs80847587-ZWILCH	pH for Semispinalis Dorsi	2.7619e-06	0.0602934	ZWILCH
rs80847587-TIPIN	pH for Semispinalis Dorsi	2.7619e-06	0.0602934	TIPIN
rs329666944-ENSSSCG00000004117	pH for Semispinalis Dorsi	2.7619e-06	0.0602934	ENSSSCG00000004117
rs329666944-GRM1	pH for Semispinalis Dorsi	2.7619e-06	0.0602934	GRM1
rs81351832-ENSSSCG00000005474	pH for Semispinalis Dorsi	2.7619e-06	0.0602934	ENSSSCG00000005474
rs80996436-TNC	pH for Semispinalis Dorsi	2.7619e-06	0.0602934	TNC
rs80996436-ENSSSCG00000020784	pH for Semispinalis Dorsi	2.7619e-06	0.0602934	ENSSSCG00000020784
rs81349409-TIPIN	pH for Semispinalis Dorsi	2.7619e-06	0.0602934	TIPIN
rs81349409-ZWILCH	pH for Semispinalis Dorsi	2.7619e-06	0.0602934	ZWILCH
