# Supplementary material for: Systems genomics study reveals expression quantitative trait loci, regulator genes and pathways associated with boar taint in pigs
Source: PLoS One. 2018 Feb 13;13(2):e0192673. doi: 10.1371/journal.pone.0192673 (PMC5811030; doi:10.1371/journal.pone.0192673)
Supplement: S6 File — The candidate eQTLs were defined as filtered cis-acting eQTLs which enriched known boar taint QTL traits from the PigQTLdb. The candidate eQTLs could be useful in future development of biomarkers for gene-based selection schemes of pigs with lowered boar taint. The spreadsheet includes rs codes for SNPs, gene names and the genotypes associated with lowest values of summarised estimated breeding values for skatole and human nose scores. (XLS) [file pone.0192673.s006.xls]

## Sheet: Best_eQTLs_candidates_EBVs_FINAL
eqtl	rs	gene	genotype	EBVs	meanEBVs	group	fdrTrait	fdrExp	snppos	snpchr	func	dist	multi	trait
rs81342651-BAIAP2	rs81342651	BAIAP2	CC	-0.805368	-0.731585	liver-cis	0.0294	4.49e-05	1169606	12	cell morphogenesis	374916	single-tissue	Fat androstenone level
rs81265837-ARMC7	rs81265837	ARMC7	AA	-0.805368	-0.6961	liver-cis	9.25e-06	0.00581	6136945	12	molecular_function	-870.5	single-tissue	Fat androstenone level
rs81435284-ARMC7	rs81435284	ARMC7	AA	-0.805368	-0.6961	liver-cis	9.25e-06	0.00581	6229056	12	molecular_function	-92981.5	single-tissue	Fat androstenone level
rs81441228-EPHA3	rs81441228	EPHA3	GG	-0.805368	-0.411973	testis-cis	0.0401	2.19e-05	178562468	13	plasma membrane	-954110	single-tissue	Fat androstenone level
rs80817135-KALRN	rs80817135	KALRN	CC	-0.805368	-0.805368	testis-cis	0.0448	0.000275	146403234	13	signal transduction	-959331	single-tissue	Fat androstenone level
rs81448091-ENSSSCG00000029252	rs81448091	ENSSSCG00000029252	AA	-0.805368	-0.805368	testis-cis	0.0475	0.000443	138259768	13	NA	606999	single-tissue	Fat androstenone level
rs81357053-BBOX1	rs81357053	BBOX1	AA	-0.805368	-0.411973	liver-cis	0.0444	0.00173	35174364	2	biological_process	699467	single-tissue	Fat androstenone level
rs81305789-BBOX1	rs81305789	BBOX1	AA	-0.805368	-0.411973	liver-cis	0.0444	0.00173	35411285	2	biological_process	462546	single-tissue	Fat androstenone level
rs81340851-NAALADL1	rs81340851	NAALADL1	TC	-0.805368	-0.411973	liver-cis	0.045	0.00182	6434314	2	molecular_function	-169483	single-tissue	Fat androstenone level
rs81212188-NAALADL1	rs81212188	NAALADL1	AG	-0.805368	-0.411973	liver-cis	0.045	0.00182	6896015	2	molecular_function	-631184	single-tissue	Fat androstenone level
rs81359616-NAALADL1	rs81359616	NAALADL1	TC	-0.805368	-0.411973	liver-cis	0.045	0.00182	7177524	2	molecular_function	-912693	single-tissue	Fat androstenone level
rs81309447-ATP13A3	rs81309447	ATP13A3	AG	-0.805368	-0.247614	liver-cis	0.0201	0.00249	141856996	13	biological_process	-901312	single-tissue	Off-Flavor Score
rs81478384-ATP13A3	rs81478384	ATP13A3	TT	-0.805368	-0.805368	liver-cis	0.0201	0.00447	140150111	13	biological_process	805574	single-tissue	Off-Flavor Score
rs81303987-ATP13A3	rs81303987	ATP13A3	AC	-0.805368	-0.247614	liver-cis	0.0201	0.00447	140308510	13	biological_process	647174	single-tissue	Off-Flavor Score
rs80803537-PLCD1	rs80803537	PLCD1	AG	-0.805368	-0.499403	liver-cis	0.0415	0.013	25332001	13	extracellular space	-494876	single-tissue	Off-Flavor Score
rs81448091-ENSSSCG00000011817	rs81448091	ENSSSCG00000011817	AA	-0.805368	-0.805368	testis-cis	0.0475	0.000443	138259768	13	NA	-197708	single-tissue	Off-Flavor Score
rs80919384-ENSSSCG00000024047	rs80919384	ENSSSCG00000024047	TC	-0.805368	-0.411973	liver-cis	0.0276	2.66e-11	138545201	4	NA	128566	single-tissue	Off-Flavor Score
rs337275357-ENSSSCG00000024047	rs337275357	ENSSSCG00000024047	AG	-0.805368	-0.411973	liver-cis	0.0276	2.66e-11	138814055	4	NA	-140288	single-tissue	Off-Flavor Score
rs81433762-TEN1	rs81433762	TEN1	AA	-0.805368	-0.805368	liver-cis	0.00563	0.00099	5154794	12	biosynthetic process	238430	single-tissue	Overall impression, sensory panel
rs81434107-TEN1	rs81434107	TEN1	AA	-0.805368	-0.805368	liver-cis	0.00563	0.00099	5209911	12	biosynthetic process	183314	single-tissue	Overall impression, sensory panel
rs81311681-HEXDC	rs81311681	HEXDC	TT	-0.805368	-0.768476	liver-cis	0.0131	2.17e-07	79502	12	molecular_function	-10300	single-tissue	Overall impression, sensory panel
rs81293055-ENSSSCG00000004117	rs81293055	ENSSSCG00000004117	AG	-0.586832	-0.293505	testis-cis	0.0253	0.000843	21412015	1	NA	-81257	single-tissue	indole, laboratory
rs80806865-ENSSSCG00000004117	rs80806865	ENSSSCG00000004117	AG	-0.586832	-0.293505	testis-cis	0.0253	0.000843	21593469	1	NA	-262711	single-tissue	indole, laboratory
rs81305046-BAIAP2	rs81305046	BAIAP2	AA	-0.805368	-0.411973	liver-cis	0.00241	1.48e-05	1656436	12	cell morphogenesis	-111914	single-tissue	indole, laboratory
rs81438833-BAIAP2	rs81438833	BAIAP2	CC	-0.805368	-0.411973	liver-cis	0.00241	1.48e-05	1949462	12	cell morphogenesis	-404940	single-tissue	indole, laboratory
rs81439307-BAIAP2	rs81439307	BAIAP2	CC	-0.805368	-0.411973	liver-cis	0.00241	1.48e-05	2097504	12	cell morphogenesis	-552982	single-tissue	indole, laboratory
rs81440749-BAIAP2	rs81440749	BAIAP2	GG	-0.805368	-0.411973	liver-cis	0.00241	1.48e-05	2553605	12	cell morphogenesis	-1009083	single-tissue	indole, laboratory
rs81434341-HEXDC	rs81434341	HEXDC	AA	-0.805368	-0.768476	liver-cis	0.0131	2.17e-07	384380	12	molecular_function	-315178	single-tissue	indole, laboratory
rs81271924-HEXDC	rs81271924	HEXDC	TT	-0.805368	-0.768476	liver-cis	0.0131	2.17e-07	463662	12	molecular_function	-394460	single-tissue	indole, laboratory
rs81283210-HEXDC	rs81283210	HEXDC	AA	-0.805368	-0.768476	liver-cis	0.0169	5.97e-07	209210	12	molecular_function	-140008	single-tissue	indole, laboratory
rs81233143-INTS2	rs81233143	INTS2	TT	-0.805368	-0.411973	liver-cis	0.018	0.0144	38358087	12	nucleus	-544658	single-tissue	indole, laboratory
rs327709564-AOC2	rs327709564	AOC2	AG	-0.805368	-0.293505	liver-cis	0.0278	0.00343	20865946	12	ion binding	-626564	single-tissue	indole, laboratory
rs80864895-HEXDC	rs80864895	HEXDC	GG	-0.805368	-0.731585	liver-cis	0.0294	4.49e-05	698127	12	molecular_function	-628925	single-tissue	indole, laboratory
rs81238764-MAPT	rs81238764	MAPT	AG	-0.805368	-0.411973	liver-cis	0.0294	0.00179	17733364	12	growth	-585255	single-tissue	indole, laboratory
rs80864895-BAIAP2	rs80864895	BAIAP2	GG	-0.805368	-0.731585	liver-cis	0.0294	4.49e-05	698127	12	cell morphogenesis	846395	single-tissue	indole, laboratory
